# Supplementary material for: Evaluation of approaches for identifying population informative markers from high density SNP Chips
Source: BMC Genet. 2011 May 13;12:45. doi: 10.1186/1471-2156-12-45 (PMC3118130; doi:10.1186/1471-2156-12-45)
Supplement: Additional file 2 — Table S2. Top 500 SNP markers. The genetic markers are ranked by decreasing informativeness and the corresponding SNP discovery methods are listed with each SNP marker. [file 1471-2156-12-45-S2.XLS]

## Sheet: pairwise Wright's Fst
Top 500 most informative markers identified by pairwise Wrights Fst
	MarkerID	dbSNP_ssID	dbSNP_rsID	Source		SNP source	% in top 500
1	BTB-00536567	ss61945904	rs43714380	draft		RRL	0.466
2	BFGL-NGS-116590	ss86338073		RRL		draft	0.116
3	Hapmap53144-ss46525999			HapMap		BAC	0.038
4	ARS-BFGL-NGS-92172	ss86322526		RRL		HapMap	0.272
5	ARS-BFGL-NGS-65082	ss86295572		RRL		Interbreed	0.072
6	ARS-BFGL-BAC-14471	ss105240544		BAC		Various	0.026
7	ARS-BFGL-NGS-83446	ss86313341		RRL		Parentage	0.01
8	BTB-01532239	ss64463440	rs42649775	draft
9	ARS-BFGL-NGS-18303	ss86283798		RRL
10	ARS-BFGL-NGS-104362	ss86335141		RRL
11	Hapmap60947-rs29019824		rs29019824	HapMap
12	Hapmap43887-BTA-58386	ss61547670		HapMap
13	Hapmap44195-BTA-112008	ss61518195		HapMap
14	BTA-33314-no-rs	ss61508157		Interbreed
15	BTB-00537519	ss61948748	rs43713830	draft
16	BFGL-NGS-116368	ss86337467		RRL
17	ARS-BFGL-BAC-11115	ss105236824		BAC
18	BTA-93427-no-rs	ss61495829		Interbreed
19	ARS-BFGL-NGS-1895	ss86302929		RRL
20	ARS-BFGL-NGS-64799	ss86295493		RRL
21	Hapmap49788-BTA-88951	ss61494616		HapMap
22	BTB-01685681	ss64703498	rs42803633	draft
23	BFGL-NGS-116481	ss86341183		RRL
24	ARS-BFGL-NGS-30669	ss86293203		RRL
25	BFGL-NGS-114368	ss86339394		RRL
26	UA-IFASA-9215			Various
27	Hapmap27692-BTC-042876			HapMap
28	ARS-BFGL-NGS-102650	ss86331890		RRL
29	ARS-BFGL-BAC-6606	ss105297810		BAC
30	ARS-BFGL-NGS-23430	ss86341420		RRL
31	ARS-BFGL-NGS-107446	ss86282202		RRL
32	Hapmap25866-BTA-152370			HapMap
33	BTA-76627-no-rs	ss61510618		Interbreed
34	ARS-USMARC-Parent-DQ647187-rs29010510	rs29010510		Parentage
35	ARS-BFGL-NGS-107035	ss86290254		RRL
36	Hapmap31504-BTA-159055			HapMap
37	ARS-BFGL-NGS-45457	ss86276045		RRL
38	Hapmap54972-rs29014977		rs29014977	HapMap
39	BFGL-NGS-116639	ss86338645		RRL
40	BTA-12570-no-rs	ss38334622		Interbreed
41	Hapmap30932-BTC-011225			HapMap
42	BTB-00557585	ss62008776	rs41724385	draft
43	ARS-BFGL-NGS-36089	ss86287236		RRL
44	Hapmap33628-BTC-041023			HapMap
45	ARS-BFGL-NGS-11271	ss86329618		RRL
46	BTA-76826-no-rs	ss61557561		Interbreed
47	ARS-BFGL-NGS-103052	ss86322043		RRL
48	ARS-BFGL-NGS-53927	ss86284196		RRL
49	ARS-BFGL-NGS-99053	ss86327672		RRL
50	ARS-BFGL-BAC-33314	ss105261447		BAC
51	Hapmap24832-BTA-138805			HapMap
52	ARS-BFGL-NGS-4401	ss86289011		RRL
53	Hapmap56099-rs29013964		rs29013964	HapMap
54	ARS-BFGL-NGS-24012	ss86284062		RRL
55	Hapmap50982-BTA-48814	ss61484182		HapMap
56	BTB-01422500	ss64242358	rs42542723	draft
57	ARS-BFGL-NGS-102490	ss86333710		RRL
58	BFGL-NGS-116949	ss86336519		RRL
59	BFGL-NGS-116261	ss86339424		RRL
60	Hapmap58542-rs29018933		rs29018933	HapMap
61	ARS-BFGL-NGS-6298	ss86299143		RRL
62	ARS-BFGL-NGS-1352	ss86274738		RRL
63	ARS-BFGL-NGS-53378	ss86284089		RRL
64	Hapmap50665-BTA-34310	ss61534613		HapMap
65	ARS-BFGL-NGS-71755	ss86301888		RRL
66	ARS-BFGL-NGS-6259	ss86328480		RRL
67	Hapmap27934-BTC-065223			HapMap
68	ARS-BFGL-BAC-15132	ss105241278		BAC
69	ARS-BFGL-NGS-108649	ss86328745		RRL
70	ARS-BFGL-NGS-87825	ss86317975		RRL
71	ARS-BFGL-NGS-16805	ss86309238		RRL
72	Hapmap51958-BTA-84395	ss61493363		HapMap
73	Hapmap32610-BTA-151880			HapMap
74	Hapmap27529-BTC-050639			HapMap
75	ARS-BFGL-NGS-105994	ss86327709		RRL
76	BTB-01252873	ss63904130	rs42022346	draft
77	Hapmap44238-BTA-42338	ss61538885		HapMap
78	BTB-00827920	ss62764134	rs41994086	draft
79	Hapmap50775-BTA-76767	ss61557520		HapMap
80	BTA-68574-no-rs	ss61468758		Interbreed
81	ARS-BFGL-NGS-28479	ss86304014		RRL
82	Hapmap48757-BTA-42449	ss61482537		HapMap
83	BTA-32376-no-rs	ss61533619		Interbreed
84	BTB-00557532	ss62008617	rs41724332	draft
85	ARS-BFGL-NGS-106691	ss86284319		RRL
86	BTB-00262270	ss65385819	rs43467654	draft
87	ARS-BFGL-NGS-36580	ss86284167		RRL
88	BTA-99758-no-rs	ss61497443		Interbreed
89	ARS-BFGL-NGS-83376	ss86314138		RRL
90	BFGL-NGS-117020	ss86337890		RRL
91	Hapmap27537-BTC-060891			HapMap
92	ARS-BFGL-NGS-18349	ss86321351		RRL
93	Hapmap47573-BTA-33163	ss61480214		HapMap
94	BFGL-NGS-118307	ss86339104		RRL
95	ARS-BFGL-NGS-99906	ss86331722		RRL
96	BTB-01496004	ss64388494	rs42613707	draft
97	BFGL-NGS-110383	ss86337443		RRL
98	ARS-BFGL-NGS-54629	ss86284813		RRL
99	BTA-26162-no-rs	ss61500470		Interbreed
100	BFGL-NGS-118132	ss86336755		RRL
101	Hapmap32220-BTC-042831			HapMap
102	Hapmap27083-BTC-041166			HapMap
103	Hapmap46735-BTA-86653	ss61562955		HapMap
104	Hapmap58885-rs29013453		rs29013453	HapMap
105	ARS-BFGL-NGS-2679	ss86325340		RRL
106	UA-IFASA-7142			Various
107	ARS-BFGL-NGS-91287	ss86321114		RRL
108	ARS-BFGL-NGS-109250	ss86323950		RRL
109	ARS-BFGL-NGS-100845	ss86333341		RRL
110	ARS-BFGL-NGS-109445	ss86308570		RRL
111	ARS-BFGL-NGS-11131	ss86338485		RRL
112	UA-IFASA-6532			Various
113	BFGL-NGS-111600	ss86339870		RRL
114	BFGL-NGS-118736	ss86335930		RRL
115	Hapmap43236-BTA-33307	ss61534046		HapMap
116	Hapmap54879-rs29017018		rs29017018	HapMap
117	Hapmap50182-BTA-100796	ss61470324		HapMap
118	ARS-BFGL-NGS-5226	ss86286159		RRL
119	Hapmap46986-BTA-34282	ss61534604		HapMap
120	ARS-USMARC-Parent-AY860426-no-rs			Parentage
121	ARS-BFGL-NGS-101567	ss86331827		RRL
122	ARS-BFGL-NGS-98794	ss86327821		RRL
123	ARS-BFGL-NGS-74563	ss86305631		RRL
124	ARS-BFGL-NGS-28219	ss86314692		RRL
125	Hapmap35375-SCAFFOLD206_10369			HapMap
126	BFGL-NGS-118182	ss86337596		RRL
127	BTB-01904349	ss64920791	rs43009638	draft
128	BTA-87989-no-rs	ss61494300		Interbreed
129	BTB-01964039	ss64979909	rs43068203	draft
130	ARS-BFGL-NGS-37505	ss86314345		RRL
131	ARS-BFGL-NGS-54516	ss86284343		RRL
132	INRA-474			Various
133	ARS-BFGL-NGS-76592	ss86307422		RRL
134	BTB-01260337	ss63918984	rs42228854	draft
135	ARS-BFGL-NGS-3788	ss86326470		RRL
136	ARS-BFGL-NGS-76328	ss86306257		RRL
137	BTA-84397-no-rs	ss61493365		Interbreed
138	BTB-01980927	ss64996655	rs43088891	draft
139	Hapmap26308-BTC-057761			HapMap
140	Hapmap51102-BTA-97964	ss61568904		HapMap
141	Hapmap31815-BTA-156123			HapMap
142	ARS-BFGL-NGS-101035	ss86332043		RRL
143	Hapmap23255-BTC-073028			HapMap
144	BFGL-NGS-110665	ss86341152		RRL
145	Hapmap38238-BTA-62050	ss61487539		HapMap
146	ARS-BFGL-NGS-92011	ss86321906		RRL
147	Hapmap40403-BTA-15429	ss61475575		HapMap
148	ARS-BFGL-NGS-100187	ss86331476		RRL
149	ARS-BFGL-NGS-2590	ss86286940		RRL
150	ARS-BFGL-NGS-7407	ss86307951		RRL
151	BTB-00537751	ss61949444	rs43717461	draft
152	Hapmap53245-rs29026914		rs29026914	HapMap
153	Hapmap47900-BTA-26234	ss61478376		HapMap
154	BFGL-NGS-116740	ss86340799		RRL
155	ARS-BFGL-NGS-53620	ss86283974		RRL
156	ARS-BFGL-NGS-25155	ss86287414		RRL
157	Hapmap41084-BTA-77215	ss61557797		HapMap
158	BTB-01569510	ss64537586	rs42688135	draft
159	Hapmap26004-BTC-040877			HapMap
160	ARS-BFGL-NGS-31066	ss86324961		RRL
161	ARS-BFGL-NGS-94365	ss86324855		RRL
162	UA-IFASA-5680			Various
163	BTA-56325-no-rs	ss61546513		Interbreed
164	ARS-BFGL-NGS-83066	ss86313930		RRL
165	BTB-01646837	ss64664841	rs42763815	draft
166	ARS-BFGL-NGS-32910	ss86328853		RRL
167	Hapmap48920-BTA-84063	ss61561531		HapMap
168	ARS-BFGL-NGS-12319	ss86296071		RRL
169	Hapmap31616-BTC-042811			HapMap
170	Hapmap39040-BTA-76581	ss61557443		HapMap
171	ARS-BFGL-NGS-42945	ss86308963		RRL
172	ARS-BFGL-NGS-107265	ss86282785		RRL
173	Hapmap55502-rs29014080		rs29014080	HapMap
174	ARS-BFGL-NGS-105768	ss86317086		RRL
175	ARS-BFGL-NGS-58613	ss86288950		RRL
176	ARS-BFGL-NGS-58037	ss86287796		RRL
177	BTB-01578666	ss64555772	rs42695871	draft
178	ARS-BFGL-NGS-5577	ss86305852		RRL
179	BTB-01767757	ss64785208	rs42879003	draft
180	ARS-BFGL-NGS-5504	ss86287833		RRL
181	Hapmap42865-BTA-18979	ss61507297		HapMap
182	ARS-BFGL-BAC-15513	ss105241699		BAC
183	ARS-BFGL-NGS-37797	ss86296712		RRL
184	Hapmap46695-BTA-26440	ss61478409		HapMap
185	ARS-BFGL-NGS-41594	ss86304084		RRL
186	UA-IFASA-8334			Various
187	ARS-BFGL-BAC-12994	ss105238904		BAC
188	ARS-BFGL-NGS-29626	ss86294811		RRL
189	ARS-BFGL-NGS-71120	ss86301508		RRL
190	ARS-BFGL-BAC-33343	ss105261479		BAC
191	Hapmap28985-BTA-73836	ss61504010		HapMap
192	ARS-BFGL-NGS-58299	ss86288789		RRL
193	Hapmap61088-rs29011278		rs29011278	HapMap
194	UA-IFASA-6883			Various
195	Hapmap41993-BTA-86407	ss61493900		HapMap
196	BFGL-NGS-114793	ss86341496		RRL
197	BTA-45668-no-rs	ss61483393		Interbreed
198	ARS-BFGL-NGS-76787	ss86307039		RRL
199	UA-IFASA-9744			Various
200	Hapmap48211-BTA-120784	ss61522968		HapMap
201	Hapmap57192-rs29027634		rs29027634	HapMap
202	BFGL-NGS-114174	ss86339941		RRL
203	ARS-BFGL-NGS-16502	ss86325747		RRL
204	Hapmap25132-BTA-96391	ss61505636		HapMap
205	BFGL-NGS-110916	ss86337666		RRL
206	Hapmap31842-BTA-161975			HapMap
207	Hapmap42645-BTA-70875	ss61490007		HapMap
208	ARS-BFGL-NGS-25027	ss86317562		RRL
209	BFGL-NGS-116982	ss86338545		RRL
210	BTB-01191987	ss63782710	rs42349624	draft
211	ARS-BFGL-NGS-36064	ss86329743		RRL
212	BFGL-NGS-110904	ss86340111		RRL
213	Hapmap41117-BTA-99065	ss61569528		HapMap
214	ARS-BFGL-NGS-107491	ss86283147		RRL
215	UA-IFASA-4715			Various
216	Hapmap42616-BTA-64032	ss61550747		HapMap
217	BFGL-NGS-117025	ss86339252		RRL
218	ARS-BFGL-BAC-33779	ss105261960		BAC
219	ARS-BFGL-NGS-55673	ss86285772		RRL
220	ARS-BFGL-NGS-24541	ss86338644		RRL
221	Hapmap50117-BTA-81807	ss61492755		HapMap
222	ARS-BFGL-NGS-44205	ss86299197		RRL
223	BFGL-NGS-117144	ss86336866		RRL
224	BFGL-NGS-112135	ss86339688		RRL
225	BFGL-NGS-119065	ss86340875		RRL
226	Hapmap32182-BTC-010642			HapMap
227	BFGL-NGS-112184	ss86338696		RRL
228	ARS-BFGL-NGS-35729	ss86338468		RRL
229	Hapmap58715-rs29021176		rs29021176	HapMap
230	BTA-95118-no-rs			Interbreed
231	ARS-BFGL-NGS-88361	ss86319055		RRL
232	ARS-BFGL-BAC-11935	ss105237732		BAC
233	Hapmap36353-SCAFFOLD29708_3468			HapMap
234	ARS-BFGL-NGS-20828	ss86304215		RRL
235	Hapmap39142-BTA-80905	ss61559829		HapMap
236	BTB-01843131	ss64859916	rs42953949	draft
237	ARS-BFGL-NGS-92044	ss86322041		RRL
238	BTA-32371-no-rs	ss61500957		Interbreed
239	UA-IFASA-8241			Various
240	BTB-01788557	ss64805722	rs42896819	draft
241	BTB-01252771	ss63903926	rs42021844	draft
242	Hapmap49439-BTA-109526	ss61516853		HapMap
243	Hapmap49018-BTA-110738	ss61506468		HapMap
244	ARS-BFGL-NGS-40939	ss86316881		RRL
245	BTB-01207097	ss63812847	rs42364419	draft
246	ARS-BFGL-NGS-102492	ss86333712		RRL
247	BTB-01849217	ss64865885	rs42959067	draft
248	ARS-BFGL-NGS-80961	ss86311910		RRL
249	BFGL-NGS-116458	ss86341035		RRL
250	Hapmap60195-rs29018211		rs29018211	HapMap
251	ARS-BFGL-NGS-22265	ss86308177		RRL
252	Hapmap53870-rs29020081		rs29020081	HapMap
253	BFGL-NGS-113895	ss86339652		RRL
254	BTB-00012425	ss65136706	rs43225332	draft
255	ARS-BFGL-NGS-44177	ss86307999		RRL
256	ARS-BFGL-NGS-106403	ss86324038		RRL
257	ARS-BFGL-NGS-73907	ss86304091		RRL
258	ARS-BFGL-NGS-22804	ss86286204		RRL
259	BFGL-NGS-116693	ss86340840		RRL
260	BFGL-NGS-110283	ss86337101		RRL
261	BFGL-NGS-111662	ss86336189		RRL
262	ARS-BFGL-NGS-102970	ss86332423		RRL
263	ARS-BFGL-NGS-44071	ss86302163		RRL
264	Hapmap42572-BTA-50505	ss61543306		HapMap
265	BTB-01207331	ss63813315	rs42366653	draft
266	BTB-01207246	ss63813145	rs42365868	draft
267	Hapmap48297-BTA-33286	ss61534036		HapMap
268	Hapmap39244-BTA-99419	ss61569723		HapMap
269	ARS-BFGL-NGS-106674	ss86311266		RRL
270	ARS-BFGL-NGS-65865	ss86296576		RRL
271	ARS-BFGL-NGS-105174	ss86296140		RRL
272	Hapmap48619-BTA-113290	ss61518883		HapMap
273	ARS-BFGL-NGS-7626	ss86326576		RRL
274	ARS-BFGL-NGS-101647	ss86333124		RRL
275	ARS-BFGL-NGS-105477	ss86292971		RRL
276	BTA-76842-no-rs	ss61557567		Interbreed
277	Hapmap42715-BTA-87995	ss61563701		HapMap
278	ARS-BFGL-NGS-36767	ss86308138		RRL
279	BFGL-NGS-113289	ss86340303		RRL
280	ARS-BFGL-NGS-19358	ss86302796		RRL
281	Hapmap58263-rs29024924		rs29024924	HapMap
282	Hapmap54034-rs29026486		rs29026486	HapMap
283	BTB-01164946	ss63710745	rs42326004	draft
284	BTA-67223-no-rs	ss61488975		Interbreed
285	BFGL-NGS-116071	ss86339428		RRL
286	ARS-BFGL-NGS-80189	ss86310985		RRL
287	UA-IFASA-7616			Various
288	BTA-27368-no-rs	ss61530995		Interbreed
289	ARS-BFGL-NGS-72888	ss86303242		RRL
290	ARS-BFGL-NGS-38896	ss86327310		RRL
291	Hapmap52482-ss46526125			HapMap
292	ARS-BFGL-NGS-85311	ss86315410		RRL
293	ARS-BFGL-BAC-35025	ss105263342		BAC
294	BTB-00468956	ss65592095	rs43674735	draft
295	ARS-BFGL-NGS-107895	ss86321997		RRL
296	Hapmap51480-BTA-67184	ss61488962		HapMap
297	ARS-BFGL-NGS-101477	ss86330471		RRL
298	ARS-BFGL-NGS-97403	ss86329661		RRL
299	ARS-BFGL-NGS-42429	ss86278576		RRL
300	BTA-76823-no-rs	ss61491502		Interbreed
301	BTA-33287-no-rs	ss61534037		Interbreed
302	ARS-BFGL-NGS-38733	ss86337778		RRL
303	BTB-00028136	ss65152391	rs43237971	draft
304	ARS-BFGL-NGS-26226	ss86292891		RRL
305	ARS-BFGL-NGS-38827	ss86297216		RRL
306	Hapmap32051-BTA-136019			HapMap
307	BTB-01530836	ss64460684	rs42646708	draft
308	Hapmap47115-BTA-84071	ss61469400		HapMap
309	Hapmap60836-rs29027147		rs29027147	HapMap
310	Hapmap44635-BTA-119424	ss61522238		HapMap
311	BTB-01530788	ss64460588	rs42646660	draft
312	BFGL-NGS-116765	ss86335700		RRL
313	ARS-BFGL-BAC-29183	ss105256869		BAC
314	ARS-BFGL-NGS-93211	ss86323365		RRL
315	Hapmap48886-BTA-77064	ss61557712		HapMap
316	ARS-USMARC-Parent-EF164803-rs29011141	rs29011141		Parentage
317	BTB-00551399	ss61990256	rs41718762	draft
318	Hapmap60176-rs29027126		rs29027126	HapMap
319	ARS-BFGL-NGS-15787	ss86283624		RRL
320	ARS-BFGL-NGS-98618	ss86328887		RRL
321	Hapmap53271-rs29022375		rs29022375	HapMap
322	BTA-48880-no-rs	ss61484199		Interbreed
323	ARS-BFGL-NGS-6754	ss86326232		RRL
324	ARS-BFGL-NGS-37497	ss86327653		RRL
325	BTB-01748272	ss64765844	rs42864406	draft
326	Hapmap26269-BTC-041695			HapMap
327	Hapmap43133-BTA-106470	ss61515293		HapMap
328	ARS-BFGL-NGS-5139	ss86285499		RRL
329	Hapmap59391-rs29023297		rs29023297	HapMap
330	BFGL-NGS-110035	ss86340818		RRL
331	ARS-BFGL-BAC-16973	ss105243316		BAC
332	BTB-00563896	ss62027640	rs41735007	draft
333	BFGL-NGS-110355	ss86336769		RRL
334	BTB-01302419	ss64002870	rs42425539	draft
335	ARS-BFGL-NGS-7342	ss86340502		RRL
336	ARS-BFGL-NGS-26520	ss86286186		RRL
337	Hapmap34879-BES7_Contig396_841			HapMap
338	BFGL-NGS-113570	ss86340246		RRL
339	UA-IFASA-6670			Various
340	BTB-01950705	ss64966761	rs43056841	draft
341	Hapmap55008-rs29022004		rs29022004	HapMap
342	BTA-86837-no-rs	ss61494020		Interbreed
343	Hapmap52663-rs29003804		rs29003804	HapMap
344	BTB-01435179	ss64267654	rs42557168	draft
345	BTB-01118293	ss63570895	rs42281160	draft
346	BTB-00474595	ss65597717	rs43680136	draft
347	BFGL-NGS-116327	ss86335834		RRL
348	ARS-BFGL-NGS-100607	ss86333854		RRL
349	Hapmap55363-rs29026788		rs29026788	HapMap
350	BFGL-NGS-109990	ss86335723		RRL
351	BTA-71180-no-rs	ss61554552		Interbreed
352	ARS-BFGL-NGS-87456	ss86317606		RRL
353	ARS-BFGL-NGS-106446	ss86322656		RRL
354	ARS-BFGL-NGS-17071	ss86324602		RRL
355	Hapmap24136-BTA-124014			HapMap
356	ARS-BFGL-NGS-54341	ss86284729		RRL
357	Hapmap39213-BTA-98187	ss61569056		HapMap
358	Hapmap59740-rs29016956		rs29016956	HapMap
359	BTA-107087-no-rs	ss61515605		Interbreed
360	Hapmap58101-rs29011415		rs29011415	HapMap
361	Hapmap43147-BTA-108562	ss61516394		HapMap
362	Hapmap42042-BTA-104105	ss61514106		HapMap
363	ARS-BFGL-BAC-12251	ss105238084		BAC
364	ARS-BFGL-NGS-54860	ss86284636		RRL
365	ARS-BFGL-NGS-46098	ss86304790		RRL
366	Hapmap23372-BTA-91325	ss61505274		HapMap
367	ARS-BFGL-NGS-3521	ss86324379		RRL
368	Hapmap27849-BTC-071108			HapMap
369	ARS-BFGL-NGS-26946	ss86312025		RRL
370	BTB-00756676	ss62572977	rs41920939	draft
371	ARS-BFGL-NGS-57897	ss86288251		RRL
372	ARS-BFGL-BAC-35319	ss105263668		BAC
373	BTA-119434-no-rs	ss61474979		Interbreed
374	Hapmap52307-rs29009626		rs29009626	HapMap
375	ARS-BFGL-NGS-84704	ss86315143		RRL
376	ARS-BFGL-NGS-70126	ss86300667		RRL
377	ARS-BFGL-NGS-86599	ss86317344		RRL
378	BTB-00788976	ss62656067	rs41954012	draft
379	BFGL-NGS-112030	ss86336055		RRL
380	ARS-BFGL-NGS-11473	ss86327370		RRL
381	BTA-11701-rs29017459		rs29017459	Interbreed
382	BTA-99962-no-rs	ss61569967		Interbreed
383	BTA-100099-no-rs	ss61512106		Interbreed
384	ARS-BFGL-NGS-41432	ss86287409		RRL
385	ARS-BFGL-NGS-11959	ss86325124		RRL
386	BTA-28988-no-rs	ss61467037		Interbreed
387	Hapmap41131-BTA-103178	ss61513608		HapMap
388	ARS-BFGL-NGS-68509	ss86298557		RRL
389	ARS-BFGL-NGS-13369	ss86287117		RRL
390	Hapmap60639-rs29020598		rs29020598	HapMap
391	Hapmap49929-BTA-24619	ss61529419		HapMap
392	Hapmap58456-rs29022391		rs29022391	HapMap
393	Hapmap53455-rs29027941		rs29027941	HapMap
394	Hapmap49372-BTA-91009	ss61495163		HapMap
395	BFGL-NGS-118372	ss86340273		RRL
396	ARS-BFGL-NGS-40753	ss86316266		RRL
397	Hapmap50009-BTA-50200	ss61543141		HapMap
398	Hapmap54844-rs29022274		rs29022274	HapMap
399	Hapmap42477-BTA-22799	ss61528436		HapMap
400	Hapmap55299-rs29024580		rs29024580	HapMap
401	Hapmap53924-rs29022499		rs29022499	HapMap
402	ARS-BFGL-NGS-80227	ss86310054		RRL
403	BTB-02041372	ss65056249	rs43144276	draft
404	BTB-01567028	ss64532720	rs42680613	draft
405	BTB-00197593	ss65321430	rs43407344	draft
406	ARS-BFGL-NGS-810	ss86274247		RRL
407	ARS-BFGL-NGS-29290	ss86292547		RRL
408	BFGL-NGS-112026	ss86339854		RRL
409	BTB-01201377	ss63801452	rs42360066	draft
410	ARS-BFGL-NGS-7420	ss86310946		RRL
411	BTA-73603-no-rs	ss61555809		Interbreed
412	BTB-01462011	ss64320944	rs42582291	draft
413	UA-IFASA-5686			Various
414	ARS-BFGL-NGS-274	ss86273694		RRL
415	Hapmap47796-BTA-99180	ss61569590		HapMap
416	BFGL-NGS-110127	ss86338394		RRL
417	BTB-02009374	ss65024649	rs43114767	draft
418	BTA-71136-no-rs	ss61554537		Interbreed
419	Hapmap57992-rs29022820		rs29022820	HapMap
420	Hapmap32513-BTC-066089			HapMap
421	ARS-BFGL-NGS-803	ss86274240		RRL
422	ARS-BFGL-NGS-38388	ss86313396		RRL
423	ARS-BFGL-NGS-4312	ss86316285		RRL
424	Hapmap43783-BTA-119428	ss61466263		HapMap
425	BTB-01953426	ss64969479	rs43063209	draft
426	ARS-BFGL-NGS-18669	ss86309917		RRL
427	ARS-BFGL-BAC-2599	ss105253326		BAC
428	ARS-BFGL-BAC-44770	ss105274158		BAC
429	ARS-BFGL-NGS-39866	ss86311094		RRL
430	Hapmap41130-BTA-102871	ss61513436		HapMap
431	ARS-BFGL-NGS-89312	ss86319649		RRL
432	ARS-BFGL-NGS-105721	ss86302911		RRL
433	ARS-BFGL-NGS-607	ss86274112		RRL
434	Hapmap49092-BTA-24990	ss61529620		HapMap
435	ARS-USMARC-Parent-AY853302-no-rs			Parentage
436	BFGL-NGS-110102	ss86340357		RRL
437	BTA-33087-no-rs	ss61480195		Interbreed
438	Hapmap27503-BTC-033786			HapMap
439	BTA-57141-no-rs	ss61546964		Interbreed
440	ARS-BFGL-NGS-33546	ss86327850		RRL
441	ARS-BFGL-BAC-11218	ss105236938		BAC
442	BTB-00078691	ss65202862	rs43285042	draft
443	ARS-BFGL-NGS-27025	ss86296979		RRL
444	Hapmap58280-rs29018848		rs29018848	HapMap
445	Hapmap48654-BTA-121800	ss61523700		HapMap
446	Hapmap38440-BTA-82296	ss61492868		HapMap
447	BFGL-NGS-115282	ss86336673		RRL
448	ARS-BFGL-NGS-57549	ss86287903		RRL
449	Hapmap54409-rs29021262		rs29021262	HapMap
450	ARS-BFGL-NGS-35662	ss86310502		RRL
451	BTA-76626-no-rs	ss61557462		Interbreed
452	BFGL-NGS-110541	ss86340554		RRL
453	ARS-USMARC-Parent-AY863214-rs17871744	rs17871744		Parentage
454	BTB-01142924	ss63644617	rs42297068	draft
455	Hapmap38389-BTA-17091	ss61507216		HapMap
456	Hapmap34845-BES7_Contig520_696			HapMap
457	Hapmap40071-BTA-51569	ss61543937		HapMap
458	ARS-BFGL-NGS-227	ss86273766		RRL
459	ARS-BFGL-NGS-65466	ss86296007		RRL
460	ARS-BFGL-NGS-30248	ss86313391		RRL
461	Hapmap27072-BTC-033816			HapMap
462	BTB-02079599	ss65093488	rs43181177	draft
463	Hapmap40668-BTA-120410	ss61522772		HapMap
464	ARS-BFGL-NGS-27559	ss86317725		RRL
465	Hapmap35044-BES8_Contig309_741			HapMap
466	BFGL-NGS-111636	ss86337306		RRL
467	ARS-BFGL-NGS-68862	ss86298978		RRL
468	BTB-00866491	ss62879292	rs42031287	draft
469	Hapmap49407-BTA-101030	ss61512596		HapMap
470	BFGL-NGS-119108	ss86336235		RRL
471	ARS-BFGL-NGS-12557	ss86332241		RRL
472	ARS-BFGL-NGS-10529	ss86323700		RRL
473	ARS-BFGL-NGS-107635	ss86300184		RRL
474	ARS-BFGL-NGS-21273	ss86281424		RRL
475	BFGL-NGS-112120	ss86339229		RRL
476	Hapmap44172-BTA-96950	ss61511908		HapMap
477	Hapmap42487-BTA-26592	ss61478459		HapMap
478	ARS-BFGL-NGS-102149	ss86332384		RRL
479	ARS-BFGL-NGS-90561	ss86321408		RRL
480	BFGL-NGS-118335	ss86337584		RRL
481	ARS-BFGL-NGS-3010	ss86292464		RRL
482	Hapmap58135-rs29019531		rs29019531	HapMap
483	ARS-BFGL-NGS-85361	ss86315613		RRL
484	ARS-BFGL-NGS-66241	ss86297003		RRL
485	ARS-BFGL-NGS-43282	ss86316620		RRL
486	Hapmap50340-BTA-37383	ss61536319		HapMap
487	BFGL-NGS-114395	ss86339645		RRL
488	Hapmap48409-BTA-61200	ss61487349		HapMap
489	BTB-01674973	ss64692849	rs42785019	draft
490	BTA-20092-no-rs	ss61527135		Interbreed
491	BTA-67750-no-rs	ss61489115		Interbreed
492	BFGL-NGS-118319	ss86335543		RRL
493	BTB-01265106	ss63928511	rs42340214	draft
494	BFGL-NGS-110195	ss86341728		RRL
495	ARS-BFGL-NGS-18676	ss86323359		RRL
496	ARS-BFGL-BAC-31482	ss105259418		BAC
497	BTB-00308190	ss65431616	rs43518404	draft
498	ARS-BFGL-NGS-63004	ss86293647		RRL
499	ARS-BFGL-NGS-64740	ss86295230		RRL
500	Hapmap41964-BTA-76553	ss61557427		HapMap

## Sheet: delta
Top 500 most informative markers identified by delta
	MarkerID	dbSNP_ssID	dbSNP_rsID	Source
1	BTB-00536567	ss61945904	rs43714380	draft
2	ARS-BFGL-NGS-65082	ss86295572		RRL
3	ARS-BFGL-NGS-83446	ss86313341		RRL
4	BFGL-NGS-116590	ss86338073		RRL
5	Hapmap53144-ss46525999			HapMap
6	ARS-BFGL-NGS-18303	ss86283798		RRL
7	Hapmap60947-rs29019824		rs29019824	HapMap
8	Hapmap43887-BTA-58386	ss61547670		HapMap
9	BTA-93427-no-rs	ss61495829		Interbreed
10	BTA-33314-no-rs	ss61508157		Interbreed
11	ARS-BFGL-BAC-14471	ss105240544		BAC
12	ARS-BFGL-NGS-1895	ss86302929		RRL
13	BFGL-NGS-116481	ss86341183		RRL
14	ARS-BFGL-NGS-104362	ss86335141		RRL
15	ARS-BFGL-NGS-64799	ss86295493		RRL
16	Hapmap44195-BTA-112008	ss61518195		HapMap
17	BTB-00537519	ss61948748	rs43713830	draft
18	UA-IFASA-9215			Various
19	BTB-01685681	ss64703498	rs42803633	draft
20	ARS-BFGL-NGS-102650	ss86331890		RRL
21	ARS-BFGL-BAC-11115	ss105236824		BAC
22	Hapmap25866-BTA-152370			HapMap
23	BFGL-NGS-114368	ss86339394		RRL
24	Hapmap31504-BTA-159055			HapMap
25	Hapmap27692-BTC-042876			HapMap
26	ARS-BFGL-NGS-36089	ss86287236		RRL
27	BTB-01422500	ss64242358	rs42542723	draft
28	Hapmap24832-BTA-138805			HapMap
29	ARS-BFGL-NGS-4401	ss86289011		RRL
30	Hapmap56099-rs29013964		rs29013964	HapMap
31	Hapmap50665-BTA-34310	ss61534613		HapMap
32	ARS-BFGL-NGS-6298	ss86299143		RRL
33	ARS-USMARC-Parent-DQ647187-rs29010510	rs29010510		Parentage
34	ARS-BFGL-BAC-33314	ss105261447		BAC
35	Hapmap50982-BTA-48814	ss61484182		HapMap
36	ARS-BFGL-NGS-103052	ss86322043		RRL
37	ARS-BFGL-NGS-24012	ss86284062		RRL
38	BTB-01532239	ss64463440	rs42649775	draft
39	ARS-BFGL-NGS-28479	ss86304014		RRL
40	ARS-BFGL-NGS-6259	ss86328480		RRL
41	ARS-BFGL-BAC-6606	ss105297810		BAC
42	BFGL-NGS-116261	ss86339424		RRL
43	BFGL-NGS-110383	ss86337443		RRL
44	BFGL-NGS-117020	ss86337890		RRL
45	Hapmap48757-BTA-42449	ss61482537		HapMap
46	ARS-BFGL-NGS-11271	ss86329618		RRL
47	BFGL-NGS-116639	ss86338645		RRL
48	BTB-00827920	ss62764134	rs41994086	draft
49	ARS-BFGL-NGS-109250	ss86323950		RRL
50	BTA-32376-no-rs	ss61533619		Interbreed
51	ARS-BFGL-NGS-23430	ss86341420		RRL
52	Hapmap58542-rs29018933		rs29018933	HapMap
53	Hapmap47573-BTA-33163	ss61480214		HapMap
54	ARS-BFGL-NGS-105994	ss86327709		RRL
55	BTB-01496004	ss64388494	rs42613707	draft
56	Hapmap27529-BTC-050639			HapMap
57	ARS-BFGL-NGS-53378	ss86284089		RRL
58	Hapmap44238-BTA-42338	ss61538885		HapMap
59	ARS-BFGL-NGS-1352	ss86274738		RRL
60	ARS-BFGL-NGS-102490	ss86333710		RRL
61	ARS-BFGL-NGS-108649	ss86328745		RRL
62	Hapmap54879-rs29017018		rs29017018	HapMap
63	Hapmap51958-BTA-84395	ss61493363		HapMap
64	BFGL-NGS-111600	ss86339870		RRL
65	ARS-BFGL-NGS-99906	ss86331722		RRL
66	BTA-68574-no-rs	ss61468758		Interbreed
67	UA-IFASA-7142			Various
68	BTA-76826-no-rs	ss61557561		Interbreed
69	ARS-BFGL-NGS-99053	ss86327672		RRL
70	ARS-BFGL-NGS-18349	ss86321351		RRL
71	ARS-BFGL-NGS-98794	ss86327821		RRL
72	BTB-01260337	ss63918984	rs42228854	draft
73	Hapmap49788-BTA-88951	ss61494616		HapMap
74	BTB-01569510	ss64537586	rs42688135	draft
75	ARS-BFGL-NGS-101035	ss86332043		RRL
76	BTA-12570-no-rs	ss38334622		Interbreed
77	Hapmap31815-BTA-156123			HapMap
78	ARS-BFGL-NGS-83376	ss86314138		RRL
79	ARS-BFGL-BAC-15513	ss105241699		BAC
80	ARS-BFGL-NGS-54516	ss86284343		RRL
81	BTA-26162-no-rs	ss61500470		Interbreed
82	ARS-BFGL-BAC-15132	ss105241278		BAC
83	Hapmap48920-BTA-84063	ss61561531		HapMap
84	ARS-BFGL-NGS-25027	ss86317562		RRL
85	ARS-BFGL-NGS-74563	ss86305631		RRL
86	BFGL-NGS-110665	ss86341152		RRL
87	Hapmap48211-BTA-120784	ss61522968		HapMap
88	ARS-BFGL-NGS-2679	ss86325340		RRL
89	BFGL-NGS-116368	ss86337467		RRL
90	ARS-BFGL-NGS-25155	ss86287414		RRL
91	BTB-01767757	ss64785208	rs42879003	draft
92	BFGL-NGS-118182	ss86337596		RRL
93	ARS-BFGL-NGS-53620	ss86283974		RRL
94	Hapmap32182-BTC-010642			HapMap
95	ARS-BFGL-NGS-5504	ss86287833		RRL
96	ARS-BFGL-NGS-42945	ss86308963		RRL
97	BTB-01964039	ss64979909	rs43068203	draft
98	BTA-84397-no-rs	ss61493365		Interbreed
99	ARS-BFGL-NGS-87825	ss86317975		RRL
100	ARS-BFGL-NGS-22265	ss86308177		RRL
101	ARS-BFGL-NGS-58299	ss86288789		RRL
102	BTB-00537751	ss61949444	rs43717461	draft
103	BFGL-NGS-116949	ss86336519		RRL
104	ARS-BFGL-NGS-92172	ss86322526		RRL
105	ARS-BFGL-NGS-107265	ss86282785		RRL
106	Hapmap51102-BTA-97964	ss61568904		HapMap
107	INRA-474			Various
108	BFGL-NGS-118307	ss86339104		RRL
109	Hapmap41117-BTA-99065	ss61569528		HapMap
110	UA-IFASA-6883			Various
111	Hapmap46695-BTA-26440	ss61478409		HapMap
112	Hapmap43236-BTA-33307	ss61534046		HapMap
113	UA-IFASA-6532			Various
114	ARS-BFGL-NGS-16502	ss86325747		RRL
115	ARS-BFGL-NGS-58613	ss86288950		RRL
116	Hapmap32220-BTC-042831			HapMap
117	Hapmap50117-BTA-81807	ss61492755		HapMap
118	ARS-USMARC-Parent-AY860426-no-rs			Parentage
119	ARS-BFGL-NGS-5577	ss86305852		RRL
120	BTB-00262270	ss65385819	rs43467654	draft
121	Hapmap30932-BTC-011225			HapMap
122	Hapmap46735-BTA-86653	ss61562955		HapMap
123	Hapmap26004-BTC-040877			HapMap
124	BTB-01788557	ss64805722	rs42896819	draft
125	Hapmap38238-BTA-62050	ss61487539		HapMap
126	ARS-BFGL-NGS-16805	ss86309238		RRL
127	BFGL-NGS-112135	ss86339688		RRL
128	ARS-BFGL-NGS-20828	ss86304215		RRL
129	BTA-87989-no-rs	ss61494300		Interbreed
130	ARS-BFGL-NGS-73907	ss86304091		RRL
131	ARS-BFGL-NGS-101567	ss86331827		RRL
132	ARS-BFGL-NGS-100187	ss86331476		RRL
133	BTB-01904349	ss64920791	rs43009638	draft
134	UA-IFASA-5680			Various
135	ARS-BFGL-NGS-32910	ss86328853		RRL
136	BTB-01207097	ss63812847	rs42364419	draft
137	BFGL-NGS-116693	ss86340840		RRL
138	Hapmap25132-BTA-96391	ss61505636		HapMap
139	ARS-BFGL-NGS-88361	ss86319055		RRL
140	ARS-BFGL-NGS-54629	ss86284813		RRL
141	BFGL-NGS-118132	ss86336755		RRL
142	ARS-BFGL-NGS-2590	ss86286940		RRL
143	Hapmap27537-BTC-060891			HapMap
144	ARS-BFGL-NGS-83066	ss86313930		RRL
145	ARS-BFGL-NGS-36064	ss86329743		RRL
146	ARS-BFGL-NGS-6754	ss86326232		RRL
147	Hapmap42865-BTA-18979	ss61507297		HapMap
148	ARS-BFGL-BAC-11935	ss105237732		BAC
149	BTB-01207331	ss63813315	rs42366653	draft
150	ARS-BFGL-NGS-24541	ss86338644		RRL
151	UA-IFASA-4715			Various
152	Hapmap39142-BTA-80905	ss61559829		HapMap
153	ARS-BFGL-NGS-105174	ss86296140		RRL
154	BTB-01207246	ss63813145	rs42365868	draft
155	BTB-01646837	ss64664841	rs42763815	draft
156	Hapmap35375-SCAFFOLD206_10369			HapMap
157	Hapmap50775-BTA-76767	ss61557520		HapMap
158	ARS-BFGL-NGS-105477	ss86292971		RRL
159	ARS-BFGL-NGS-35729	ss86338468		RRL
160	ARS-BFGL-NGS-36767	ss86308138		RRL
161	ARS-BFGL-NGS-38733	ss86337778		RRL
162	BFGL-NGS-114174	ss86339941		RRL
163	BTA-45668-no-rs	ss61483393		Interbreed
164	Hapmap53245-rs29026914		rs29026914	HapMap
165	BTB-00756676	ss62572977	rs41920939	draft
166	BTB-01164946	ss63710745	rs42326004	draft
167	ARS-BFGL-BAC-16973	ss105243316		BAC
168	Hapmap54034-rs29026486		rs29026486	HapMap
169	ARS-BFGL-NGS-106403	ss86324038		RRL
170	ARS-BFGL-NGS-76328	ss86306257		RRL
171	Hapmap55502-rs29014080		rs29014080	HapMap
172	ARS-BFGL-NGS-44177	ss86307999		RRL
173	Hapmap27083-BTC-041166			HapMap
174	BTB-01843131	ss64859916	rs42953949	draft
175	Hapmap32610-BTA-151880			HapMap
176	Hapmap36353-SCAFFOLD29708_3468			HapMap
177	ARS-BFGL-NGS-42429	ss86278576		RRL
178	ARS-BFGL-NGS-80189	ss86310985		RRL
179	ARS-BFGL-NGS-41594	ss86304084		RRL
180	BFGL-NGS-116740	ss86340799		RRL
181	ARS-BFGL-NGS-45457	ss86276045		RRL
182	Hapmap54972-rs29014977		rs29014977	HapMap
183	Hapmap60836-rs29027147		rs29027147	HapMap
184	UA-IFASA-8334			Various
185	Hapmap43147-BTA-108562	ss61516394		HapMap
186	Hapmap48886-BTA-77064	ss61557712		HapMap
187	BTA-99758-no-rs	ss61497443		Interbreed
188	Hapmap40403-BTA-15429	ss61475575		HapMap
189	Hapmap41993-BTA-86407	ss61493900		HapMap
190	ARS-BFGL-NGS-65865	ss86296576		RRL
191	ARS-BFGL-NGS-100845	ss86333341		RRL
192	ARS-BFGL-NGS-94365	ss86324855		RRL
193	ARS-BFGL-NGS-91287	ss86321114		RRL
194	ARS-BFGL-NGS-26226	ss86292891		RRL
195	BFGL-NGS-116765	ss86335700		RRL
196	Hapmap49439-BTA-109526	ss61516853		HapMap
197	Hapmap60195-rs29018211		rs29018211	HapMap
198	ARS-BFGL-NGS-106446	ss86322656		RRL
199	BTB-01578666	ss64555772	rs42695871	draft
200	BTA-27368-no-rs	ss61530995		Interbreed
201	Hapmap23372-BTA-91325	ss61505274		HapMap
202	Hapmap27934-BTC-065223			HapMap
203	ARS-BFGL-NGS-85311	ss86315410		RRL
204	ARS-BFGL-NGS-11131	ss86338485		RRL
205	BTB-00551399	ss61990256	rs41718762	draft
206	ARS-BFGL-NGS-71755	ss86301888		RRL
207	Hapmap52307-rs29009626		rs29009626	HapMap
208	Hapmap33628-BTC-041023			HapMap
209	Hapmap60639-rs29020598		rs29020598	HapMap
210	BFGL-NGS-113289	ss86340303		RRL
211	BFGL-NGS-109990	ss86335723		RRL
212	BTA-76627-no-rs	ss61510618		Interbreed
213	ARS-BFGL-NGS-44205	ss86299197		RRL
214	ARS-BFGL-NGS-274	ss86273694		RRL
215	Hapmap26308-BTC-057761			HapMap
216	Hapmap50182-BTA-100796	ss61470324		HapMap
217	ARS-BFGL-NGS-76787	ss86307039		RRL
218	Hapmap55299-rs29024580		rs29024580	HapMap
219	Hapmap47115-BTA-84071	ss61469400		HapMap
220	ARS-BFGL-BAC-29183	ss105256869		BAC
221	BFGL-NGS-112184	ss86338696		RRL
222	ARS-BFGL-BAC-35025	ss105263342		BAC
223	ARS-BFGL-NGS-102970	ss86332423		RRL
224	BTA-33087-no-rs	ss61480195		Interbreed
225	Hapmap43133-BTA-106470	ss61515293		HapMap
226	Hapmap58715-rs29021176		rs29021176	HapMap
227	BTB-00474595	ss65597717	rs43680136	draft
228	ARS-BFGL-NGS-28219	ss86314692		RRL
229	ARS-BFGL-NGS-107446	ss86282202		RRL
230	ARS-BFGL-NGS-7407	ss86307951		RRL
231	ARS-USMARC-Parent-EF164803-rs29011141	rs29011141		Parentage
232	ARS-BFGL-NGS-40939	ss86316881		RRL
233	BFGL-NGS-113570	ss86340246		RRL
234	Hapmap23255-BTC-073028			HapMap
235	Hapmap53271-rs29022375		rs29022375	HapMap
236	ARS-BFGL-NGS-46098	ss86304790		RRL
237	BFGL-NGS-116982	ss86338545		RRL
238	ARS-BFGL-BAC-33343	ss105261479		BAC
239	ARS-BFGL-NGS-37797	ss86296712		RRL
240	Hapmap44635-BTA-119424	ss61522238		HapMap
241	ARS-BFGL-NGS-26520	ss86286186		RRL
242	ARS-BFGL-NGS-107895	ss86321997		RRL
243	ARS-BFGL-BAC-11218	ss105236938		BAC
244	ARS-BFGL-NGS-30248	ss86313391		RRL
245	Hapmap52482-ss46526125			HapMap
246	Hapmap57992-rs29022820		rs29022820	HapMap
247	UA-IFASA-5686			Various
248	Hapmap48654-BTA-121800	ss61523700		HapMap
249	BTB-01142924	ss63644617	rs42297068	draft
250	BTB-00012425	ss65136706	rs43225332	draft
251	BTB-01462011	ss64320944	rs42582291	draft
252	Hapmap49929-BTA-24619	ss61529419		HapMap
253	Hapmap58885-rs29013453		rs29013453	HapMap
254	ARS-BFGL-NGS-11473	ss86327370		RRL
255	ARS-BFGL-NGS-7420	ss86310946		RRL
256	BTB-01191987	ss63782710	rs42349624	draft
257	ARS-BFGL-NGS-76592	ss86307422		RRL
258	BFGL-NGS-111662	ss86336189		RRL
259	BFGL-NGS-118319	ss86335543		RRL
260	Hapmap39040-BTA-76581	ss61557443		HapMap
261	ARS-BFGL-NGS-18676	ss86323359		RRL
262	ARS-BFGL-NGS-101477	ss86330471		RRL
263	ARS-BFGL-NGS-73201	ss86303470		RRL
264	ARS-BFGL-NGS-80227	ss86310054		RRL
265	Hapmap49372-BTA-91009	ss61495163		HapMap
266	BFGL-NGS-110283	ss86337101		RRL
267	BTA-86837-no-rs	ss61494020		Interbreed
268	BTA-33287-no-rs	ss61534037		Interbreed
269	BFGL-NGS-118736	ss86335930		RRL
270	ARS-BFGL-NGS-15787	ss86283624		RRL
271	Hapmap57192-rs29027634		rs29027634	HapMap
272	BFGL-NGS-113069	ss86338634		RRL
273	Hapmap42645-BTA-70875	ss61490007		HapMap
274	ARS-BFGL-NGS-66241	ss86297003		RRL
275	ARS-BFGL-NGS-3521	ss86324379		RRL
276	BTA-32371-no-rs	ss61500957		Interbreed
277	Hapmap53870-rs29020081		rs29020081	HapMap
278	ARS-BFGL-NGS-35662	ss86310502		RRL
279	ARS-BFGL-NGS-11959	ss86325124		RRL
280	BTB-00366560	ss65489906	rs43572784	draft
281	ARS-BFGL-NGS-71120	ss86301508		RRL
282	BTB-00412151	ss65535400	rs43615966	draft
283	UA-IFASA-6670			Various
284	Hapmap42042-BTA-104105	ss61514106		HapMap
285	BTB-00866491	ss62879292	rs42031287	draft
286	BFGL-NGS-114395	ss86339645		RRL
287	BTB-02041372	ss65056249	rs43144276	draft
288	BTB-01980927	ss64996655	rs43088891	draft
289	Hapmap42616-BTA-64032	ss61550747		HapMap
290	BFGL-NGS-116458	ss86341035		RRL
291	Hapmap39213-BTA-98187	ss61569056		HapMap
292	Hapmap58101-rs29011415		rs29011415	HapMap
293	Hapmap55297-rs29017245		rs29017245	HapMap
294	ARS-BFGL-BAC-12251	ss105238084		BAC
295	Hapmap31842-BTA-161975			HapMap
296	Hapmap59740-rs29016956		rs29016956	HapMap
297	BTA-71136-no-rs	ss61554537		Interbreed
298	Hapmap52663-rs29003804		rs29003804	HapMap
299	BFGL-NGS-119065	ss86340875		RRL
300	ARS-BFGL-BAC-35319	ss105263668		BAC
301	BFGL-NGS-111636	ss86337306		RRL
302	ARS-USMARC-Parent-AY853302-no-rs			Parentage
303	ARS-BFGL-BAC-2599	ss105253326		BAC
304	ARS-BFGL-NGS-4312	ss86316285		RRL
305	BFGL-NGS-119108	ss86336235		RRL
306	ARS-BFGL-NGS-11925	ss86316887		RRL
307	BTB-01561790	ss64522280	rs42683328	draft
308	BTB-01435179	ss64267654	rs42557168	draft
309	BTB-01118293	ss63570895	rs42281160	draft
310	Hapmap53924-rs29022499		rs29022499	HapMap
311	ARS-BFGL-NGS-38896	ss86327310		RRL
312	ARS-BFGL-NGS-57549	ss86287903		RRL
313	Hapmap58135-rs29019531		rs29019531	HapMap
314	Hapmap58263-rs29024924		rs29024924	HapMap
315	BTA-67223-no-rs	ss61488975		Interbreed
316	BTB-00078691	ss65202862	rs43285042	draft
317	BTA-107087-no-rs	ss61515605		Interbreed
318	ARS-BFGL-NGS-105768	ss86317086		RRL
319	BFGL-NGS-110127	ss86338394		RRL
320	ARS-BFGL-NGS-38388	ss86313396		RRL
321	Hapmap44512-BTA-107928	ss61516074		HapMap
322	BTA-73603-no-rs	ss61555809		Interbreed
323	ARS-BFGL-BAC-31482	ss105259418		BAC
324	BFGL-NGS-110904	ss86340111		RRL
325	Hapmap52255-rs29014938		rs29014938	HapMap
326	ARS-BFGL-NGS-43005	ss86301529		RRL
327	Hapmap52112-rs29014008		rs29014008	HapMap
328	Hapmap43652-BTA-67521	ss61552628		HapMap
329	BTA-57141-no-rs	ss61546964		Interbreed
330	Hapmap31956-BTC-054628			HapMap
331	UA-IFASA-9744			Various
332	BTB-00014074	ss65138355	rs43223578	draft
333	Hapmap44172-BTA-96950	ss61511908		HapMap
334	BTA-100099-no-rs	ss61512106		Interbreed
335	Hapmap27515-BTC-042197			HapMap
336	BFGL-NGS-115282	ss86336673		RRL
337	BTA-11701-rs29017459		rs29017459	Interbreed
338	Hapmap54619-rs29026745		rs29026745	HapMap
339	BTA-71180-no-rs	ss61554552		Interbreed
340	ARS-BFGL-NGS-57897	ss86288251		RRL
341	Hapmap42477-BTA-22799	ss61528436		HapMap
342	Hapmap44410-BTA-78928	ss61558738		HapMap
343	BTA-99962-no-rs	ss61569967		Interbreed
344	BFGL-NGS-117025	ss86339252		RRL
345	Hapmap41084-BTA-77215	ss61557797		HapMap
346	ARS-BFGL-NGS-44071	ss86302163		RRL
347	ARS-BFGL-NGS-36580	ss86284167		RRL
348	ARS-BFGL-NGS-66258	ss86297071		RRL
349	ARS-BFGL-NGS-29626	ss86294811		RRL
350	BTB-01748272	ss64765844	rs42864406	draft
351	ARS-BFGL-NGS-104221	ss86334332		RRL
352	BTA-101724-no-rs	ss61512891		Interbreed
353	Hapmap48682-BTA-21048	ss61527617		HapMap
354	Hapmap60894-rs29027443		rs29027443	HapMap
355	Hapmap47481-BTA-105587	ss61514855		HapMap
356	ARS-BFGL-NGS-4661	ss86318501		RRL
357	Hapmap51480-BTA-67184	ss61488962		HapMap
358	ARS-BFGL-NGS-108579	ss86288851		RRL
359	Hapmap60480-ss46526970			HapMap
360	Hapmap34879-BES7_Contig396_841			HapMap
361	Hapmap49092-BTA-24990	ss61529620		HapMap
362	BFGL-NGS-113920	ss86337729		RRL
363	BFGL-NGS-115217	ss86335829		RRL
364	ARS-BFGL-NGS-100607	ss86333854		RRL
365	Hapmap55363-rs29026788		rs29026788	HapMap
366	ARS-BFGL-NGS-44609	ss86308178		RRL
367	BFGL-NGS-113404	ss86337934		RRL
368	ARS-BFGL-NGS-72888	ss86303242		RRL
369	BTB-01864543	ss64881152	rs42976848	draft
370	BTB-01302419	ss64002870	rs42425539	draft
371	Hapmap48948-BTA-93308	ss61566488		HapMap
372	ARS-BFGL-BAC-12994	ss105238904		BAC
373	BTB-01252873	ss63904130	rs42022346	draft
374	BFGL-NGS-110035	ss86340818		RRL
375	ARS-BFGL-NGS-77195	ss86307600		RRL
376	ARS-BFGL-NGS-2165	ss86304416		RRL
377	BTA-76823-no-rs	ss61491502		Interbreed
378	ARS-BFGL-NGS-39846	ss86320489		RRL
379	Hapmap47796-BTA-99180	ss61569590		HapMap
380	BTB-00890646	ss62951409	rs42053383	draft
381	ARS-BFGL-NGS-104327	ss86335004		RRL
382	ARS-BFGL-NGS-19794	ss86322136		RRL
383	BTB-00563896	ss62027640	rs41735007	draft
384	Hapmap52811-ss46526817			HapMap
385	BFGL-NGS-116977	ss86335817		RRL
386	ARS-BFGL-NGS-80961	ss86311910		RRL
387	Hapmap42572-BTA-50505	ss61543306		HapMap
388	ARS-BFGL-NGS-90718	ss86321004		RRL
389	Hapmap53455-rs29027941		rs29027941	HapMap
390	ARS-BFGL-BAC-35190	ss105263525		BAC
391	ARS-BFGL-NGS-92011	ss86321906		RRL
392	ARS-BFGL-NGS-45049	ss86323490		RRL
393	BTB-01252771	ss63903926	rs42021844	draft
394	Hapmap35192-BES9_Contig552_1143			HapMap
395	ARS-BFGL-NGS-13369	ss86287117		RRL
396	ARS-BFGL-NGS-19606	ss86339173		RRL
397	Hapmap41964-BTA-76553	ss61557427		HapMap
398	Hapmap54101-rs29010797		rs29010797	HapMap
399	UA-IFASA-6645			Various
400	Hapmap49851-BTA-107323	ss61472097		HapMap
401	ARS-BFGL-NGS-69066	ss86299709		RRL
402	BTB-02079599	ss65093488	rs43181177	draft
403	ARS-BFGL-NGS-20444	ss86295377		RRL
404	BTA-72805-no-rs	ss61490481		Interbreed
405	Hapmap55306-rs29018633		rs29018633	HapMap
406	Hapmap53373-rs29012689		rs29012689	HapMap
407	BFGL-NGS-115187	ss86338129		RRL
408	ARS-BFGL-NGS-98618	ss86328887		RRL
409	ARS-BFGL-NGS-107035	ss86290254		RRL
410	Hapmap61088-rs29011278		rs29011278	HapMap
411	ARS-BFGL-NGS-54341	ss86284729		RRL
412	ARS-BFGL-NGS-40753	ss86316266		RRL
413	UA-IFASA-9350			Various
414	BTA-48880-no-rs	ss61484199		Interbreed
415	ARS-BFGL-NGS-103755	ss86331958		RRL
416	ARS-BFGL-NGS-102149	ss86332384		RRL
417	Hapmap39381-BTA-118849	ss61474849		HapMap
418	BTB-00308190	ss65431616	rs43518404	draft
419	ARS-BFGL-NGS-18031	ss86303155		RRL
420	BFGL-NGS-118329	ss86336260		RRL
421	BTA-117784-no-rs	ss61474585		Interbreed
422	Hapmap48155-BTA-101916	ss61470671		HapMap
423	ARS-BFGL-NGS-93211	ss86323365		RRL
424	ARS-BFGL-NGS-38179	ss86277182		RRL
425	UA-IFASA-7060			Various
426	ARS-BFGL-NGS-37643	ss86287516		RRL
427	ARS-USMARC-Parent-AY863214-rs17871744	rs17871744		Parentage
428	Hapmap30374-BTC-002159			HapMap
429	ARS-BFGL-NGS-38648	ss86313183		RRL
430	BTB-01674973	ss64692849	rs42785019	draft
431	ARS-BFGL-NGS-54753	ss86285294		RRL
432	ARS-BFGL-NGS-54860	ss86284636		RRL
433	ARS-BFGL-NGS-68509	ss86298557		RRL
434	ARS-BFGL-NGS-87456	ss86317606		RRL
435	ARS-BFGL-NGS-18273	ss86312122		RRL
436	ARS-BFGL-BAC-33779	ss105261960		BAC
437	BTB-00479196	ss65602298	rs43679296	draft
438	BTB-01734696	ss64752296	rs42847930	draft
439	BTB-00584305	ss62088343	rs41753458	draft
440	BFGL-NGS-118372	ss86340273		RRL
441	Hapmap55008-rs29022004		rs29022004	HapMap
442	BTB-00634515	ss62239406	rs41798895	draft
443	BTA-117204-no-rs	ss61520974		Interbreed
444	Hapmap48297-BTA-33286	ss61534036		HapMap
445	BTA-33683-no-rs	ss61508183		Interbreed
446	BTA-31795-no-rs	ss61533306		Interbreed
447	ARS-BFGL-NGS-64740	ss86295230		RRL
448	BFGL-NGS-115789	ss86337096		RRL
449	ARS-BFGL-NGS-12319	ss86296071		RRL
450	Hapmap54844-rs29022274		rs29022274	HapMap
451	ARS-BFGL-NGS-54330	ss86284667		RRL
452	ARS-BFGL-NGS-10529	ss86323700		RRL
453	ARS-BFGL-NGS-35385	ss86315092		RRL
454	ARS-BFGL-NGS-107624	ss86326973		RRL
455	ARS-BFGL-NGS-18669	ss86309917		RRL
456	BTA-30939-no-rs	ss61508004		Interbreed
457	ARS-BFGL-NGS-105543	ss86305948		RRL
458	BTB-00395607	ss65518872	rs43597117	draft
459	ARS-BFGL-NGS-109691	ss86328172		RRL
460	ARS-BFGL-NGS-59502	ss86290366		RRL
461	ARS-BFGL-NGS-32103	ss86294861		RRL
462	BTB-00014929	ss65139210	rs43224231	draft
463	Hapmap53369-rs29012431		rs29012431	HapMap
464	ARS-BFGL-NGS-99002	ss86329934		RRL
465	ARS-BFGL-NGS-36624	ss86318880		RRL
466	Hapmap24136-BTA-124014			HapMap
467	Hapmap61126-rs29016507		rs29016507	HapMap
468	BFGL-NGS-112030	ss86336055		RRL
469	Hapmap49164-BTA-42015	ss61538694		HapMap
470	ARS-BFGL-NGS-102492	ss86333712		RRL
471	Hapmap41280-BTA-50090	ss61543090		HapMap
472	ARS-BFGL-NGS-82717	ss86312544		RRL
473	BTA-33000-no-rs	ss61480158		Interbreed
474	BTB-00557585	ss62008776	rs41724385	draft
475	BTB-00070740	ss65194931	rs43280557	draft
476	ARS-BFGL-NGS-17698	ss86297202		RRL
477	ARS-BFGL-NGS-49634	ss86279903		RRL
478	ARS-BFGL-NGS-26946	ss86312025		RRL
479	BFGL-NGS-110364	ss86341029		RRL
480	BTA-50515-no-rs	ss61543316		Interbreed
481	ARS-BFGL-NGS-37497	ss86327653		RRL
482	BFGL-NGS-117144	ss86336866		RRL
483	ARS-BFGL-NGS-22804	ss86286204		RRL
484	BFGL-NGS-110102	ss86340357		RRL
485	Hapmap46540-BTA-93429	ss61566541		HapMap
486	ARS-BFGL-NGS-73132	ss86303197		RRL
487	Hapmap32513-BTC-066089			HapMap
488	ARS-BFGL-NGS-23961	ss86311819		RRL
489	ARS-BFGL-NGS-11940	ss86288889		RRL
490	BTA-119434-no-rs	ss61474979		Interbreed
491	ARS-BFGL-NGS-90561	ss86321408		RRL
492	Hapmap51409-BTA-122717	ss61524397		HapMap
493	ARS-BFGL-NGS-43282	ss86316620		RRL
494	BTB-00788976	ss62656067	rs41954012	draft
495	ARS-BFGL-NGS-89312	ss86319649		RRL
496	ARS-BFGL-NGS-27095	ss86310286		RRL
497	BFGL-NGS-113615	ss86339930		RRL
498	ARS-BFGL-NGS-82008	ss86312906		RRL
499	Hapmap38269-BTA-100162	ss61512146		HapMap
500	BFGL-NGS-109884	ss86338433		RRL

## Sheet: pairwise W&C Fst
Top 500 most informative markers identified by pairwise W&C Fst
	MarkerID	dbSNP_ssID	dbSNP_rsID	Source
1	BFGL-NGS-116590	ss86338073		RRL
2	Hapmap53144-ss46525999			HapMap
3	ARS-BFGL-NGS-65082	ss86295572		RRL
4	BTB-00536567	ss61945904	rs43714380	draft
5	ARS-BFGL-NGS-83446	ss86313341		RRL
6	ARS-BFGL-NGS-18303	ss86283798		RRL
7	ARS-BFGL-BAC-14471	ss105240544		BAC
8	BTB-01532239	ss64463440	rs42649775	draft
9	Hapmap27692-BTC-042876			HapMap
10	Hapmap44195-BTA-112008	ss61518195		HapMap
11	BTA-33314-no-rs	ss61508157		Interbreed
12	ARS-BFGL-NGS-104362	ss86335141		RRL
13	BTA-12570-no-rs	ss38334622		Interbreed
14	Hapmap43887-BTA-58386	ss61547670		HapMap
15	BTA-76627-no-rs	ss61510618		Interbreed
16	BTB-00557585	ss62008776	rs41724385	draft
17	BFGL-NGS-116368	ss86337467		RRL
18	BFGL-NGS-116261	ss86339424		RRL
19	ARS-BFGL-NGS-92172	ss86322526		RRL
20	UA-IFASA-9215			Various
21	BTA-68574-no-rs	ss61468758		Interbreed
22	Hapmap42616-BTA-64032	ss61550747		HapMap
23	Hapmap60947-rs29019824		rs29019824	HapMap
24	Hapmap49788-BTA-88951	ss61494616		HapMap
25	ARS-BFGL-BAC-11115	ss105236824		BAC
26	BTB-00537519	ss61948748	rs43713830	draft
27	BTB-01685681	ss64703498	rs42803633	draft
28	ARS-BFGL-NGS-2679	ss86325340		RRL
29	ARS-BFGL-NGS-1895	ss86302929		RRL
30	Hapmap47573-BTA-33163	ss61480214		HapMap
31	BFGL-NGS-114368	ss86339394		RRL
32	Hapmap44238-BTA-42338	ss61538885		HapMap
33	ARS-BFGL-NGS-102650	ss86331890		RRL
34	BFGL-NGS-116639	ss86338645		RRL
35	BTB-01422500	ss64242358	rs42542723	draft
36	ARS-BFGL-NGS-23430	ss86341420		RRL
37	ARS-BFGL-NGS-54860	ss86284636		RRL
38	ARS-BFGL-BAC-33314	ss105261447		BAC
39	Hapmap54972-rs29014977		rs29014977	HapMap
40	Hapmap32220-BTC-042831			HapMap
41	Hapmap25866-BTA-152370			HapMap
42	ARS-BFGL-NGS-1352	ss86274738		RRL
43	ARS-BFGL-NGS-103052	ss86322043		RRL
44	BTA-93427-no-rs	ss61495829		Interbreed
45	BFGL-NGS-111600	ss86339870		RRL
46	ARS-BFGL-NGS-11271	ss86329618		RRL
47	Hapmap56099-rs29013964		rs29013964	HapMap
48	BTB-00827920	ss62764134	rs41994086	draft
49	ARS-BFGL-NGS-87825	ss86317975		RRL
50	ARS-BFGL-NGS-98794	ss86327821		RRL
51	ARS-BFGL-NGS-73607	ss86303944		RRL
52	ARS-BFGL-NGS-16805	ss86309238		RRL
53	BFGL-NGS-116949	ss86336519		RRL
54	ARS-BFGL-BAC-6606	ss105297810		BAC
55	ARS-BFGL-NGS-37505	ss86314345		RRL
56	Hapmap35375-SCAFFOLD206_10369			HapMap
57	ARS-BFGL-NGS-4401	ss86289011		RRL
58	ARS-BFGL-NGS-24012	ss86284062		RRL
59	Hapmap50982-BTA-48814	ss61484182		HapMap
60	BTB-01252873	ss63904130	rs42022346	draft
61	BTA-112651-no-rs	ss61518538		Interbreed
62	Hapmap48619-BTA-113290	ss61518883		HapMap
63	Hapmap32610-BTA-151880			HapMap
64	ARS-BFGL-NGS-107035	ss86290254		RRL
65	Hapmap46986-BTA-34282	ss61534604		HapMap
66	ARS-BFGL-NGS-108649	ss86328745		RRL
67	ARS-BFGL-NGS-7342	ss86340502		RRL
68	ARS-BFGL-NGS-10342	ss86299152		RRL
69	BFGL-NGS-116481	ss86341183		RRL
70	BTB-00557532	ss62008617	rs41724332	draft
71	BFGL-NGS-110195	ss86341728		RRL
72	ARS-BFGL-NGS-54629	ss86284813		RRL
73	BTA-76826-no-rs	ss61557561		Interbreed
74	ARS-BFGL-NGS-7407	ss86307951		RRL
75	Hapmap27529-BTC-050639			HapMap
76	Hapmap58542-rs29018933		rs29018933	HapMap
77	ARS-BFGL-NGS-53927	ss86284196		RRL
78	Hapmap58885-rs29013453		rs29013453	HapMap
79	ARS-BFGL-NGS-107446	ss86282202		RRL
80	ARS-BFGL-NGS-99053	ss86327672		RRL
81	Hapmap57192-rs29027634		rs29027634	HapMap
82	ARS-BFGL-NGS-92011	ss86321906		RRL
83	Hapmap24832-BTA-138805			HapMap
84	ARS-BFGL-NGS-102492	ss86333712		RRL
85	ARS-BFGL-NGS-64799	ss86295493		RRL
86	Hapmap54879-rs29017018		rs29017018	HapMap
87	BTB-01964039	ss64979909	rs43068203	draft
88	ARS-BFGL-NGS-18349	ss86321351		RRL
89	ARS-BFGL-NGS-19358	ss86302796		RRL
90	ARS-BFGL-NGS-13803	ss86302593		RRL
91	ARS-BFGL-NGS-102490	ss86333710		RRL
92	ARS-BFGL-NGS-109445	ss86308570		RRL
93	BTB-00262270	ss65385819	rs43467654	draft
94	BFGL-NGS-110383	ss86337443		RRL
95	ARS-BFGL-NGS-45457	ss86276045		RRL
96	ARS-BFGL-NGS-6259	ss86328480		RRL
97	Hapmap39244-BTA-99419	ss61569723		HapMap
98	Hapmap31504-BTA-159055			HapMap
99	ARS-USMARC-675			Various
100	Hapmap42715-BTA-87995	ss61563701		HapMap
101	ARS-BFGL-NGS-76328	ss86306257		RRL
102	BTB-01530836	ss64460684	rs42646708	draft
103	ARS-BFGL-BAC-15132	ss105241278		BAC
104	ARS-BFGL-NGS-71120	ss86301508		RRL
105	ARS-BFGL-NGS-83376	ss86314138		RRL
106	Hapmap41084-BTA-77215	ss61557797		HapMap
107	ARS-BFGL-NGS-100466	ss86331500		RRL
108	ARS-BFGL-NGS-28219	ss86314692		RRL
109	ARS-BFGL-NGS-100845	ss86333341		RRL
110	Hapmap50775-BTA-76767	ss61557520		HapMap
111	Hapmap59391-rs29023297		rs29023297	HapMap
112	ARS-BFGL-NGS-33546	ss86327850		RRL
113	ARS-BFGL-NGS-28479	ss86304014		RRL
114	ARS-BFGL-NGS-32910	ss86328853		RRL
115	Hapmap26308-BTC-057761			HapMap
116	BTB-01530788	ss64460588	rs42646660	draft
117	BFGL-NGS-119333	ss86335898		RRL
118	ARS-BFGL-NGS-5139	ss86285499		RRL
119	BTB-01260337	ss63918984	rs42228854	draft
120	ARS-BFGL-NGS-37948	ss86298126		RRL
121	BTB-01748272	ss64765844	rs42864406	draft
122	Hapmap50182-BTA-100796	ss61470324		HapMap
123	UA-IFASA-6532			Various
124	BTB-01496004	ss64388494	rs42613707	draft
125	ARS-BFGL-NGS-15787	ss86283624		RRL
126	BFGL-NGS-110665	ss86341152		RRL
127	BTA-32376-no-rs	ss61533619		Interbreed
128	BTB-00987135	ss63192437	rs42149287	draft
129	BTB-01567028	ss64532720	rs42680613	draft
130	UA-IFASA-8241			Various
131	ARS-BFGL-NGS-83066	ss86313930		RRL
132	ARS-BFGL-NGS-101035	ss86332043		RRL
133	BTB-00241116	ss65364695	rs43445974	draft
134	Hapmap33628-BTC-041023			HapMap
135	ARS-BFGL-NGS-38896	ss86327310		RRL
136	BTB-02009374	ss65024649	rs43114767	draft
137	ARS-BFGL-NGS-109250	ss86323950		RRL
138	ARS-BFGL-NGS-38827	ss86297216		RRL
139	BTA-71136-no-rs	ss61554537		Interbreed
140	BTA-26149-no-rs	ss61530305		Interbreed
141	ARS-BFGL-NGS-101567	ss86331827		RRL
142	BFGL-NGS-114793	ss86341496		RRL
143	Hapmap51958-BTA-84395	ss61493363		HapMap
144	BTA-32371-no-rs	ss61500957		Interbreed
145	ARS-BFGL-NGS-76787	ss86307039		RRL
146	ARS-BFGL-NGS-58037	ss86287796		RRL
147	BTB-01569510	ss64537586	rs42688135	draft
148	Hapmap26269-BTC-041695			HapMap
149	BFGL-NGS-110355	ss86336769		RRL
150	BTB-00012425	ss65136706	rs43225332	draft
151	ARS-BFGL-NGS-6298	ss86299143		RRL
152	ARS-BFGL-NGS-107491	ss86283147		RRL
153	Hapmap28985-BTA-73836	ss61504010		HapMap
154	Hapmap61088-rs29011278		rs29011278	HapMap
155	ARS-BFGL-NGS-12319	ss86296071		RRL
156	ARS-BFGL-NGS-58299	ss86288789		RRL
157	Hapmap61126-rs29016507		rs29016507	HapMap
158	ARS-BFGL-NGS-54341	ss86284729		RRL
159	ARS-BFGL-NGS-27994	ss86315609		RRL
160	BTB-00197593	ss65321430	rs43407344	draft
161	ARS-BFGL-NGS-5577	ss86305852		RRL
162	Hapmap54905-rs29018794		rs29018794	HapMap
163	ARS-BFGL-NGS-105994	ss86327709		RRL
164	ARS-BFGL-NGS-2590	ss86286940		RRL
165	ARS-BFGL-NGS-36064	ss86329743		RRL
166	ARS-BFGL-NGS-26946	ss86312025		RRL
167	BTA-95638-no-rs	ss61567714		Interbreed
168	ARS-BFGL-NGS-94365	ss86324855		RRL
169	Hapmap42865-BTA-18979	ss61507297		HapMap
170	BTA-96954-no-rs	ss61568365		Interbreed
171	BTB-01191987	ss63782710	rs42349624	draft
172	ARS-USMARC-Parent-DQ647187-rs29010510	rs29010510		Parentage
173	Hapmap42487-BTA-26592	ss61478459		HapMap
174	UA-IFASA-7142			Various
175	BFGL-NGS-112030	ss86336055		RRL
176	Hapmap26004-BTC-040877			HapMap
177	ARS-BFGL-NGS-39953	ss86341313		RRL
178	BFGL-NGS-118182	ss86337596		RRL
179	ARS-BFGL-NGS-29678	ss86305543		RRL
180	ARS-BFGL-NGS-10529	ss86323700		RRL
181	Hapmap55502-rs29014080		rs29014080	HapMap
182	BFGL-NGS-117025	ss86339252		RRL
183	ARS-BFGL-NGS-54516	ss86284343		RRL
184	BTA-26162-no-rs	ss61500470		Interbreed
185	ARS-BFGL-NGS-53620	ss86283974		RRL
186	ARS-BFGL-NGS-103358	ss86330040		RRL
187	Hapmap27537-BTC-060891			HapMap
188	BTA-99758-no-rs	ss61497443		Interbreed
189	Hapmap23372-BTA-91325	ss61505274		HapMap
190	Hapmap58135-rs29019531		rs29019531	HapMap
191	Hapmap39040-BTA-76581	ss61557443		HapMap
192	BTB-01646837	ss64664841	rs42763815	draft
193	Hapmap31815-BTA-156123			HapMap
194	BFGL-NGS-114174	ss86339941		RRL
195	Hapmap34879-BES7_Contig396_841			HapMap
196	BTB-01904349	ss64920791	rs43009638	draft
197	ARS-BFGL-NGS-36089	ss86287236		RRL
198	BFGL-NGS-110283	ss86337101		RRL
199	Hapmap42645-BTA-70875	ss61490007		HapMap
200	ARS-BFGL-NGS-106403	ss86324038		RRL
201	UA-IFASA-6883			Various
202	BTA-87989-no-rs	ss61494300		Interbreed
203	ARS-BFGL-NGS-65865	ss86296576		RRL
204	BTB-01453482	ss64304128	rs42581136	draft
205	BFGL-NGS-118132	ss86336755		RRL
206	ARS-BFGL-BAC-11935	ss105237732		BAC
207	ARS-BFGL-NGS-107895	ss86321997		RRL
208	Hapmap43236-BTA-33307	ss61534046		HapMap
209	Hapmap44635-BTA-119424	ss61522238		HapMap
210	Hapmap25132-BTA-96391	ss61505636		HapMap
211	ARS-BFGL-NGS-92033	ss86321979		RRL
212	BFGL-NGS-113069	ss86338634		RRL
213	Hapmap38238-BTA-62050	ss61487539		HapMap
214	BTB-01849217	ss64865885	rs42959067	draft
215	BFGL-NGS-117020	ss86337890		RRL
216	ARS-BFGL-NGS-803	ss86274240		RRL
217	Hapmap54034-rs29026486		rs29026486	HapMap
218	Hapmap31616-BTC-042811			HapMap
219	Hapmap58101-rs29011415		rs29011415	HapMap
220	Hapmap60836-rs29027147		rs29027147	HapMap
221	BTB-01843131	ss64859916	rs42953949	draft
222	Hapmap46695-BTA-26440	ss61478409		HapMap
223	ARS-BFGL-NGS-71755	ss86301888		RRL
224	ARS-BFGL-NGS-41594	ss86304084		RRL
225	Hapmap27083-BTC-041166			HapMap
226	BFGL-NGS-119065	ss86340875		RRL
227	ARS-BFGL-NGS-25155	ss86287414		RRL
228	ARS-BFGL-NGS-68509	ss86298557		RRL
229	ARS-BFGL-BAC-15513	ss105241699		BAC
230	Hapmap41993-BTA-86407	ss61493900		HapMap
231	ARS-BFGL-BAC-35319	ss105263668		BAC
232	Hapmap48211-BTA-120784	ss61522968		HapMap
233	ARS-BFGL-NGS-3010	ss86292464		RRL
234	Hapmap49018-BTA-110738	ss61506468		HapMap
235	Hapmap59849-rs29025576		rs29025576	HapMap
236	ARS-BFGL-NGS-74563	ss86305631		RRL
237	ARS-BFGL-NGS-100607	ss86333854		RRL
238	ARS-BFGL-NGS-73907	ss86304091		RRL
239	ARS-BFGL-NGS-22265	ss86308177		RRL
240	ARS-BFGL-NGS-36900	ss86308708		RRL
241	Hapmap40071-BTA-51569	ss61543937		HapMap
242	ARS-BFGL-NGS-98618	ss86328887		RRL
243	BFGL-NGS-117144	ss86336866		RRL
244	BTB-01466630	ss64330136	rs42592169	draft
245	BTB-00567011	ss62036943	rs41734418	draft
246	BTA-72321-no-rs	ss61490365		Interbreed
247	ARS-BFGL-NGS-90718	ss86321004		RRL
248	BFGL-NGS-110035	ss86340818		RRL
249	ARS-BFGL-NGS-26226	ss86292891		RRL
250	BFGL-NGS-116693	ss86340840		RRL
251	ARS-BFGL-NGS-58613	ss86288950		RRL
252	BTB-01703999	ss64721709	rs42819198	draft
253	Hapmap40403-BTA-15429	ss61475575		HapMap
254	ARS-BFGL-NGS-84704	ss86315143		RRL
255	ARS-BFGL-NGS-29626	ss86294811		RRL
256	BTA-63935-no-rs	ss61550688		Interbreed
257	BFGL-NGS-111636	ss86337306		RRL
258	BFGL-NGS-110904	ss86340111		RRL
259	Hapmap39142-BTA-80905	ss61559829		HapMap
260	ARS-BFGL-NGS-7516	ss86308848		RRL
261	ARS-BFGL-NGS-42601	ss86294653		RRL
262	ARS-BFGL-NGS-40939	ss86316881		RRL
263	ARS-BFGL-NGS-95926	ss86326548		RRL
264	BTA-84397-no-rs	ss61493365		Interbreed
265	ARS-BFGL-NGS-105721	ss86302911		RRL
266	ARS-BFGL-NGS-29401	ss86287884		RRL
267	ARS-BFGL-NGS-101647	ss86333124		RRL
268	BTB-00537751	ss61949444	rs43717461	draft
269	BTB-00474595	ss65597717	rs43680136	draft
270	BFGL-NGS-109884	ss86338433		RRL
271	BTB-01980927	ss64996655	rs43088891	draft
272	Hapmap48757-BTA-42449	ss61482537		HapMap
273	BFGL-NGS-112184	ss86338696		RRL
274	ARS-BFGL-NGS-36580	ss86284167		RRL
275	ARS-BFGL-NGS-80614	ss86310543		RRL
276	BFGL-NGS-111595	ss86340710		RRL
277	Hapmap36353-SCAFFOLD29708_3468			HapMap
278	ARS-BFGL-NGS-44177	ss86307999		RRL
279	ARS-BFGL-NGS-102990	ss86332698		RRL
280	ARS-BFGL-NGS-23971	ss86309434		RRL
281	BTA-67750-no-rs	ss61489115		Interbreed
282	Hapmap50588-BTA-118970	ss61521954		HapMap
283	ARS-BFGL-NGS-97403	ss86329661		RRL
284	Hapmap59970-rs29026939		rs29026939	HapMap
285	Hapmap60747-rs29010034		rs29010034	HapMap
286	Hapmap33128-BTC-041916			HapMap
287	ARS-BFGL-NGS-86599	ss86317344		RRL
288	BTB-00551399	ss61990256	rs41718762	draft
289	Hapmap54409-rs29021262		rs29021262	HapMap
290	ARS-BFGL-BAC-11761			BAC
291	BFGL-NGS-110681	ss86337122		RRL
292	ARS-USMARC-Parent-AY860426-no-rs			Parentage
293	BFGL-NGS-115282	ss86336673		RRL
294	BFGL-NGS-112231	ss86337769		RRL
295	ARS-BFGL-NGS-11940	ss86288889		RRL
296	ARS-BFGL-NGS-28763	ss86328005		RRL
297	ARS-BFGL-NGS-106691	ss86284319		RRL
298	INRA-474			Various
299	UA-IFASA-7616			Various
300	BTA-27368-no-rs	ss61530995		Interbreed
301	BTA-20092-no-rs	ss61527135		Interbreed
302	BFGL-NGS-116458	ss86341035		RRL
303	ARS-BFGL-NGS-102970	ss86332423		RRL
304	BTA-28988-no-rs	ss61467037		Interbreed
305	ARS-BFGL-NGS-5504	ss86287833		RRL
306	Hapmap54214-rs29016172		rs29016172	HapMap
307	ARS-BFGL-NGS-58860	ss86288891		RRL
308	BTA-105192-no-rs	ss61514656		Interbreed
309	Hapmap53245-rs29026914		rs29026914	HapMap
310	Hapmap35192-BES9_Contig552_1143			HapMap
311	Hapmap30932-BTC-011225			HapMap
312	BTB-01207097	ss63812847	rs42364419	draft
313	BFGL-NGS-116740	ss86340799		RRL
314	Hapmap43970-BTA-92461	ss61566001		HapMap
315	Hapmap43133-BTA-106470	ss61515293		HapMap
316	BFGL-NGS-113289	ss86340303		RRL
317	BTB-01578666	ss64555772	rs42695871	draft
318	BTA-95639-no-rs	ss61496363		Interbreed
319	BTB-00028136	ss65152391	rs43237971	draft
320	Hapmap27409-BTA-144593			HapMap
321	BTA-73258-no-rs	ss61555639		Interbreed
322	ARS-BFGL-NGS-76592	ss86307422		RRL
323	BTB-01794972	ss64812117	rs42905978	draft
324	ARS-BFGL-NGS-24541	ss86338644		RRL
325	ARS-BFGL-NGS-12557	ss86332241		RRL
326	ARS-BFGL-NGS-85361	ss86315613		RRL
327	BTA-76807-no-rs	ss61557547		Interbreed
328	ARS-BFGL-BAC-11218	ss105236938		BAC
329	ARS-BFGL-NGS-14172	ss86323562		RRL
330	Hapmap43667-BTA-73533	ss61555768		HapMap
331	Hapmap39528-BTA-03210	ss38325262		HapMap
332	BTB-01252771	ss63903926	rs42021844	draft
333	Hapmap39213-BTA-98187	ss61569056		HapMap
334	ARS-BFGL-BAC-31482	ss105259418		BAC
335	Hapmap60195-rs29018211		rs29018211	HapMap
336	ARS-BFGL-NGS-101477	ss86330471		RRL
337	BTB-00078691	ss65202862	rs43285042	draft
338	ARS-BFGL-NGS-27002	ss86291351		RRL
339	ARS-BFGL-BAC-33343	ss105261479		BAC
340	ARS-BFGL-NGS-42945	ss86308963		RRL
341	BTA-92498-no-rs	ss61495603		Interbreed
342	ARS-BFGL-NGS-101154	ss86333891		RRL
343	ARS-BFGL-NGS-21323	ss86289930		RRL
344	Hapmap51226-BTA-41110	ss61482196		HapMap
345	ARS-BFGL-NGS-22449	ss86336135		RRL
346	ARS-BFGL-NGS-103634	ss86330061		RRL
347	BTB-00677011	ss62341298	rs41840452	draft
348	BFGL-NGS-118307	ss86339104		RRL
349	ARS-BFGL-NGS-274	ss86273694		RRL
350	BTA-73603-no-rs	ss61555809		Interbreed
351	Hapmap59740-rs29016956		rs29016956	HapMap
352	ARS-BFGL-NGS-5226	ss86286159		RRL
353	ARS-BFGL-NGS-87456	ss86317606		RRL
354	ARS-BFGL-NGS-3521	ss86324379		RRL
355	ARS-BFGL-BAC-29183	ss105256869		BAC
356	Hapmap53924-rs29022499		rs29022499	HapMap
357	ARS-BFGL-NGS-91287	ss86321114		RRL
358	ARS-BFGL-NGS-109669	ss86306437		RRL
359	BFGL-NGS-118736	ss86335930		RRL
360	BTB-00366836	ss65490182	rs43575560	draft
361	Hapmap55299-rs29024580		rs29024580	HapMap
362	ARS-BFGL-NGS-80227	ss86310054		RRL
363	BTB-00272881	ss65396409	rs43479899	draft
364	ARS-BFGL-NGS-20828	ss86304215		RRL
365	BTA-76823-no-rs	ss61491502		Interbreed
366	Hapmap50919-BTA-23085	ss61528559		HapMap
367	ARS-BFGL-NGS-40278	ss86325453		RRL
368	Hapmap53870-rs29020081		rs29020081	HapMap
369	Hapmap39975-BTA-121583	ss61523543		HapMap
370	ARS-BFGL-NGS-16502	ss86325747		RRL
371	BTB-00546519	ss61975715	rs41711822	draft
372	BTB-00197128	ss65320965	rs43404682	draft
373	ARS-BFGL-NGS-7420	ss86310946		RRL
374	Hapmap53271-rs29022375		rs29022375	HapMap
375	BTA-35631-no-rs	ss61535343		Interbreed
376	BTA-67223-no-rs	ss61488975		Interbreed
377	ARS-BFGL-NGS-16460	ss86335523		RRL
378	BTB-00580383	ss62076712	rs41753695	draft
379	ARS-BFGL-NGS-44071	ss86302163		RRL
380	BTB-01207331	ss63813315	rs42366653	draft
381	BTB-01153707	ss63676902	rs42312500	draft
382	BTB-01818596	ss64835522	rs42929475	draft
383	ARS-BFGL-NGS-27025	ss86296979		RRL
384	ARS-BFGL-NGS-105174	ss86296140		RRL
385	ARS-BFGL-NGS-47406	ss86277420		RRL
386	BFGL-NGS-110916	ss86337666		RRL
387	BTA-57141-no-rs	ss61546964		Interbreed
388	ARS-BFGL-NGS-70126	ss86300667		RRL
389	ARS-BFGL-NGS-92044	ss86322041		RRL
390	ARS-BFGL-NGS-94258	ss86324476		RRL
391	ARS-BFGL-NGS-42756	ss86301995		RRL
392	ARS-BFGL-NGS-93211	ss86323365		RRL
393	Hapmap27072-BTC-033816			HapMap
394	ARS-BFGL-NGS-24413	ss86317775		RRL
395	Hapmap32182-BTC-010642			HapMap
396	BTB-01293817	ss63985689	rs42420772	draft
397	ARS-BFGL-BAC-12251	ss105238084		BAC
398	Hapmap48297-BTA-33286	ss61534036		HapMap
399	ARS-BFGL-NGS-810	ss86274247		RRL
400	BTB-00468956	ss65592095	rs43674735	draft
401	UA-IFASA-9744			Various
402	ARS-BFGL-NGS-44205	ss86299197		RRL
403	Hapmap23255-BTC-073028			HapMap
404	Hapmap50665-BTA-34310	ss61534613		HapMap
405	ARS-BFGL-NGS-85521	ss86316283		RRL
406	BFGL-NGS-112899	ss86340475		RRL
407	BFGL-NGS-110127	ss86338394		RRL
408	BTA-76842-no-rs	ss61557567		Interbreed
409	Hapmap53195-rs29011519		rs29011519	HapMap
410	Hapmap35044-BES8_Contig309_741			HapMap
411	Hapmap55008-rs29022004		rs29022004	HapMap
412	ARS-BFGL-BAC-27914	ss105255461		BAC
413	ARS-BFGL-NGS-37497	ss86327653		RRL
414	Hapmap46735-BTA-86653	ss61562955		HapMap
415	Hapmap38196-BTA-114696	ss61519687		HapMap
416	Hapmap50118-BTA-82222	ss61492854		HapMap
417	Hapmap27934-BTC-065223			HapMap
418	ARS-BFGL-NGS-66695	ss86296709		RRL
419	ARS-BFGL-NGS-85311	ss86315410		RRL
420	BFGL-NGS-118335	ss86337584		RRL
421	Hapmap58263-rs29024924		rs29024924	HapMap
422	BFGL-NGS-113895	ss86339652		RRL
423	ARS-BFGL-NGS-18676	ss86323359		RRL
424	ARS-BFGL-NGS-13369	ss86287117		RRL
425	BTB-02079599	ss65093488	rs43181177	draft
426	BTB-01492842	ss64382211	rs42615965	draft
427	BTB-00866491	ss62879292	rs42031287	draft
428	BTB-01651778	ss64669780	rs42765250	draft
429	Hapmap57992-rs29022820		rs29022820	HapMap
430	ARS-BFGL-NGS-100139	ss86330663		RRL
431	BFGL-NGS-116678	ss86338881		RRL
432	BTA-104238-no-rs	ss61514168		Interbreed
433	BFGL-NGS-114395	ss86339645		RRL
434	ARS-BFGL-NGS-57816	ss86287915		RRL
435	BFGL-NGS-116982	ss86338545		RRL
436	BTA-33268-no-rs	ss61508151		Interbreed
437	ARS-BFGL-NGS-17568	ss86301413		RRL
438	ARS-BFGL-NGS-68862	ss86298978		RRL
439	ARS-BFGL-NGS-2165	ss86304416		RRL
440	Hapmap39255-BTA-119464	ss61522264		HapMap
441	BFGL-NGS-114267	ss86337245		RRL
442	Hapmap51442-BTA-39855	ss61537586		HapMap
443	UA-IFASA-5680			Various
444	ARS-BFGL-NGS-29290	ss86292547		RRL
445	Hapmap48920-BTA-84063	ss61561531		HapMap
446	ARS-BFGL-NGS-23106	ss86323743		RRL
447	Hapmap41280-BTA-50090	ss61543090		HapMap
448	Hapmap50340-BTA-37383	ss61536319		HapMap
449	ARS-BFGL-NGS-20141	ss86283287		RRL
450	ARS-BFGL-NGS-23705	ss86287385		RRL
451	ARS-BFGL-NGS-18669	ss86309917		RRL
452	BTB-00567063	ss62037099	rs41734870	draft
453	ARS-BFGL-NGS-19590	ss86299188		RRL
454	BTB-00380751	ss65504066	rs43584258	draft
455	ARS-BFGL-NGS-607	ss86274112		RRL
456	ARS-BFGL-NGS-32724	ss86301523		RRL
457	BTA-72805-no-rs	ss61490481		Interbreed
458	BTB-00081518	ss65205688	rs43289867	draft
459	ARS-BFGL-NGS-56044	ss86286262		RRL
460	Hapmap36763-SCAFFOLD240007_5847			HapMap
461	BTB-01215910	ss63830342	rs42370616	draft
462	BFGL-NGS-110471	ss86337917		RRL
463	Hapmap58280-rs29018848		rs29018848	HapMap
464	ARS-USMARC-Parent-EF164803-rs29011141	rs29011141		Parentage
465	BTB-01130043	ss63606009	rs42284383	draft
466	Hapmap52663-rs29003804		rs29003804	HapMap
467	Hapmap52482-ss46526125			HapMap
468	ARS-BFGL-BAC-35025	ss105263342		BAC
469	Hapmap51639-BTA-81812	ss61560305		HapMap
470	Hapmap53373-rs29012689		rs29012689	HapMap
471	ARS-BFGL-NGS-28067	ss86303038		RRL
472	BTB-00308190	ss65431616	rs43518404	draft
473	ARS-BFGL-NGS-100187	ss86331476		RRL
474	ARS-BFGL-NGS-98321	ss86328522		RRL
475	BTB-00010021	ss65134311	rs43222739	draft
476	ARS-BFGL-NGS-105477	ss86292971		RRL
477	Hapmap40225-BTA-78581	ss61558552		HapMap
478	Hapmap38389-BTA-17091	ss61507216		HapMap
479	BFGL-NGS-116146	ss86338233		RRL
480	BTB-01600567	ss64599266	rs42721226	draft
481	BTB-01611439	ss64620906	rs42730267	draft
482	ARS-BFGL-NGS-99489	ss86329452		RRL
483	BTB-01870009	ss64886610	rs42982163	draft
484	BTA-33087-no-rs	ss61480195		Interbreed
485	BTB-01456593	ss64310318	rs42578588	draft
486	ARS-BFGL-NGS-17698	ss86297202		RRL
487	BTB-01207246	ss63813145	rs42365868	draft
488	ARS-BFGL-NGS-40753	ss86316266		RRL
489	ARS-BFGL-NGS-82384	ss86312262		RRL
490	ARS-BFGL-NGS-11959	ss86325124		RRL
491	ARS-BFGL-NGS-46098	ss86304790		RRL
492	Hapmap49737-BTA-75278			HapMap
493	Hapmap48352-BTA-47529	ss61570398		HapMap
494	BFGL-NGS-116765	ss86335700		RRL
495	ARS-BFGL-NGS-64740	ss86295230		RRL
496	ARS-BFGL-NGS-24511	ss86298258		RRL
497	ARS-BFGL-BAC-33779	ss105261960		BAC
498	ARS-BFGL-BAC-12994	ss105238904		BAC
499	BTB-01142924	ss63644617	rs42297068	draft
500	UA-IFASA-8334			Various

## Sheet: PCA
Top 500 most informative markers identified by PCA
	MarkerID	dbSNP_ssID	dbSNP_rsID	Source
1	BFGL-NGS-116590	ss86338073		RRL
2	Hapmap53144-ss46525999			HapMap
3	ARS-BFGL-NGS-65082	ss86295572		RRL
4	ARS-BFGL-NGS-83446	ss86313341		RRL
5	BTB-01252873	ss63904130	rs42022346	draft
6	ARS-BFGL-BAC-33314	ss105261447		BAC
7	ARS-BFGL-NGS-18303	ss86283798		RRL
8	ARS-BFGL-NGS-54629	ss86284813		RRL
9	Hapmap27692-BTC-042876			HapMap
10	Hapmap56099-rs29013964		rs29013964	HapMap
11	BTB-00536567	ss61945904	rs43714380	draft
12	ARS-BFGL-NGS-87825	ss86317975		RRL
13	BFGL-NGS-116481	ss86341183		RRL
14	ARS-BFGL-NGS-94365	ss86324855		RRL
15	ARS-BFGL-NGS-11271	ss86329618		RRL
16	BTB-01252771	ss63903926	rs42021844	draft
17	BFGL-NGS-110383	ss86337443		RRL
18	ARS-BFGL-NGS-24012	ss86284062		RRL
19	ARS-BFGL-NGS-28479	ss86304014		RRL
20	Hapmap60947-rs29019824		rs29019824	HapMap
21	ARS-BFGL-NGS-1352	ss86274738		RRL
22	ARS-BFGL-NGS-64799	ss86295493		RRL
23	ARS-BFGL-NGS-106691	ss86284319		RRL
24	Hapmap24832-BTA-138805			HapMap
25	ARS-BFGL-NGS-65466	ss86296007		RRL
26	BFGL-NGS-117020	ss86337890		RRL
27	ARS-BFGL-NGS-45457	ss86276045		RRL
28	ARS-BFGL-NGS-39866	ss86311094		RRL
29	ARS-BFGL-NGS-37505	ss86314345		RRL
30	BFGL-NGS-116639	ss86338645		RRL
31	ARS-BFGL-NGS-101035	ss86332043		RRL
32	Hapmap33628-BTC-041023			HapMap
33	Hapmap47573-BTA-33163	ss61480214		HapMap
34	ARS-BFGL-NGS-36064	ss86329743		RRL
35	BTA-26162-no-rs	ss61500470		Interbreed
36	BTB-01201377	ss63801452	rs42360066	draft
37	BFGL-NGS-111600	ss86339870		RRL
38	Hapmap49788-BTA-88951	ss61494616		HapMap
39	ARS-USMARC-623			Various
40	ARS-BFGL-NGS-103052	ss86322043		RRL
41	ARS-BFGL-NGS-18349	ss86321351		RRL
42	BTA-76627-no-rs	ss61510618		Interbreed
43	ARS-BFGL-NGS-6259	ss86328480		RRL
44	Hapmap50775-BTA-76767	ss61557520		HapMap
45	Hapmap38803-BTA-104250	ss61514172		HapMap
46	ARS-BFGL-NGS-5577	ss86305852		RRL
47	BTA-12570-no-rs	ss38334622		Interbreed
48	Hapmap32220-BTC-042831			HapMap
49	ARS-BFGL-NGS-93211	ss86323365		RRL
50	BTB-00551399	ss61990256	rs41718762	draft
51	Hapmap54879-rs29017018		rs29017018	HapMap
52	ARS-BFGL-NGS-21715	ss86297456		RRL
53	Hapmap39451-BTA-89611	ss61564477		HapMap
54	Hapmap54972-rs29014977		rs29014977	HapMap
55	BTA-118538-no-rs	ss61506965		Interbreed
56	BTA-33314-no-rs	ss61508157		Interbreed
57	Hapmap27083-BTC-041166			HapMap
58	ARS-BFGL-NGS-100558	ss86333059		RRL
59	Hapmap50117-BTA-81807	ss61492755		HapMap
60	Hapmap27529-BTC-050639			HapMap
61	Hapmap61088-rs29011278		rs29011278	HapMap
62	BTB-01422500	ss64242358	rs42542723	draft
63	ARS-BFGL-NGS-105994	ss86327709		RRL
64	ARS-BFGL-NGS-6298	ss86299143		RRL
65	ARS-BFGL-NGS-16805	ss86309238		RRL
66	Hapmap25866-BTA-152370			HapMap
67	ARS-BFGL-NGS-53620	ss86283974		RRL
68	UA-IFASA-7142			Various
69	ARS-BFGL-BAC-14471	ss105240544		BAC
70	BTB-00262270	ss65385819	rs43467654	draft
71	Hapmap48297-BTA-33286	ss61534036		HapMap
72	Hapmap50182-BTA-100796	ss61470324		HapMap
73	BFGL-NGS-115282	ss86336673		RRL
74	BTB-00012425	ss65136706	rs43225332	draft
75	ARS-BFGL-NGS-54516	ss86284343		RRL
76	ARS-BFGL-NGS-82008	ss86312906		RRL
77	ARS-BFGL-NGS-28219	ss86314692		RRL
78	ARS-BFGL-NGS-4312	ss86316285		RRL
79	ARS-BFGL-NGS-23104	ss86313317		RRL
80	Hapmap55299-rs29024580		rs29024580	HapMap
81	BTB-01752977	ss64770535	rs42865669	draft
82	ARS-BFGL-NGS-98794	ss86327821		RRL
83	ARS-BFGL-NGS-38827	ss86297216		RRL
84	Hapmap26004-BTC-040877			HapMap
85	Hapmap40403-BTA-15429	ss61475575		HapMap
86	ARS-BFGL-NGS-1895	ss86302929		RRL
87	Hapmap34879-BES7_Contig396_841			HapMap
88	Hapmap26269-BTC-041695			HapMap
89	Hapmap25132-BTA-96391	ss61505636		HapMap
90	ARS-BFGL-NGS-92893	ss86323734		RRL
91	BFGL-NGS-110996	ss86339790		RRL
92	ARS-BFGL-NGS-102490	ss86333710		RRL
93	Hapmap55502-rs29014080		rs29014080	HapMap
94	BFGL-NGS-116544	ss86340071		RRL
95	ARS-BFGL-NGS-73907	ss86304091		RRL
96	Hapmap57192-rs29027634		rs29027634	HapMap
97	BTB-01532239	ss64463440	rs42649775	draft
98	ARS-BFGL-NGS-90718	ss86321004		RRL
99	Hapmap49929-BTA-24619	ss61529419		HapMap
100	ARS-BFGL-NGS-56044	ss86286262		RRL
101	BFGL-NGS-112184	ss86338696		RRL
102	ARS-BFGL-NGS-101647	ss86333124		RRL
103	ARS-BFGL-NGS-32173	ss86320477		RRL
104	ARS-BFGL-NGS-100607	ss86333854		RRL
105	ARS-BFGL-NGS-108649	ss86328745		RRL
106	BFGL-NGS-114174	ss86339941		RRL
107	ARS-BFGL-NGS-102058	ss86331052		RRL
108	Hapmap31815-BTA-156123			HapMap
109	BTB-00814147	ss62722974	rs41974885	draft
110	Hapmap53755-rs29023406		rs29023406	HapMap
111	ARS-BFGL-NGS-53378	ss86284089		RRL
112	ARS-BFGL-BAC-11115	ss105236824		BAC
113	ARS-BFGL-NGS-38896	ss86327310		RRL
114	Hapmap58542-rs29018933		rs29018933	HapMap
115	Hapmap32610-BTA-151880			HapMap
116	BTB-01260337	ss63918984	rs42228854	draft
117	UA-IFASA-8241			Various
118	ARS-BFGL-NGS-101567	ss86331827		RRL
119	UA-IFASA-9215			Various
120	BFGL-NGS-110035	ss86340818		RRL
121	ARS-BFGL-NGS-107895	ss86321997		RRL
122	ARS-BFGL-NGS-4661	ss86318501		RRL
123	ARS-BFGL-BAC-6606	ss105297810		BAC
124	Hapmap38238-BTA-62050	ss61487539		HapMap
125	ARS-BFGL-NGS-102650	ss86331890		RRL
126	Hapmap48654-BTA-121800	ss61523700		HapMap
127	BTA-76826-no-rs	ss61557561		Interbreed
128	BTB-00827920	ss62764134	rs41994086	draft
129	ARS-BFGL-NGS-7420	ss86310946		RRL
130	Hapmap52482-ss46526125			HapMap
131	BFGL-NGS-112030	ss86336055		RRL
132	BFGL-NGS-118182	ss86337596		RRL
133	ARS-BFGL-NGS-30546	ss86314831		RRL
134	ARS-BFGL-NGS-107265	ss86282785		RRL
135	Hapmap60836-rs29027147		rs29027147	HapMap
136	ARS-BFGL-NGS-11473	ss86327370		RRL
137	Hapmap55008-rs29022004		rs29022004	HapMap
138	BTB-00412151	ss65535400	rs43615966	draft
139	ARS-BFGL-NGS-40326	ss86329063		RRL
140	ARS-BFGL-NGS-40151	ss86289048		RRL
141	ARS-BFGL-NGS-54841	ss86284566		RRL
142	UA-IFASA-8334			Various
143	Hapmap41084-BTA-77215	ss61557797		HapMap
144	Hapmap60176-rs29027126		rs29027126	HapMap
145	Hapmap53405-rs29014382		rs29014382	HapMap
146	BTB-00788976	ss62656067	rs41954012	draft
147	ARS-BFGL-NGS-99489	ss86329452		RRL
148	BFGL-NGS-116740	ss86340799		RRL
149	BTB-01997512	ss65012939	rs43102389	draft
150	Hapmap53924-rs29022499		rs29022499	HapMap
151	Hapmap30462-BTC-059597			HapMap
152	BFGL-NGS-109967	ss86341731		RRL
153	Hapmap49102-BTA-27356	ss61478638		HapMap
154	ARS-BFGL-NGS-80012	ss86310298		RRL
155	ARS-BFGL-NGS-108579	ss86288851		RRL
156	ARS-BFGL-NGS-32910	ss86328853		RRL
157	Hapmap35044-BES8_Contig309_741			HapMap
158	Hapmap38628-BTA-76690	ss61557496		HapMap
159	ARS-BFGL-NGS-31139	ss86320619		RRL
160	BTA-68574-no-rs	ss61468758		Interbreed
161	BTB-00866491	ss62879292	rs42031287	draft
162	BFGL-NGS-110070	ss86340078		RRL
163	BTA-49471-no-rs	ss61484368		Interbreed
164	ARS-BFGL-NGS-71120	ss86301508		RRL
165	ARS-BFGL-NGS-101477	ss86330471		RRL
166	Hapmap39040-BTA-76581	ss61557443		HapMap
167	Hapmap48155-BTA-101916	ss61470671		HapMap
168	BFGL-NGS-113401	ss86339549		RRL
169	Hapmap60195-rs29018211		rs29018211	HapMap
170	ARS-BFGL-NGS-15883	ss86320522		RRL
171	ARS-BFGL-NGS-46098	ss86304790		RRL
172	BTA-95639-no-rs	ss61496363		Interbreed
173	BFGL-NGS-114368	ss86339394		RRL
174	ARS-BFGL-BAC-33779	ss105261960		BAC
175	BTA-83605-no-rs	ss61561278		Interbreed
176	Hapmap59389-rs29023212		rs29023212	HapMap
177	BFGL-NGS-116327	ss86335834		RRL
178	ARS-USMARC-Parent-AY860426-no-rs			Parentage
179	Hapmap53373-rs29012689		rs29012689	HapMap
180	Hapmap43033-BTA-74963	ss61556572		HapMap
181	BFGL-NGS-119057	ss86341309		RRL
182	Hapmap53614-rs29011537		rs29011537	HapMap
183	Hapmap42865-BTA-18979	ss61507297		HapMap
184	ARS-BFGL-NGS-109250	ss86323950		RRL
185	BTB-00133671	ss65257607	rs43341092	draft
186	ARS-BFGL-NGS-77146	ss86307398		RRL
187	ARS-BFGL-NGS-33546	ss86327850		RRL
188	BTB-00557585	ss62008776	rs41724385	draft
189	ARS-BFGL-NGS-274	ss86273694		RRL
190	ARS-BFGL-NGS-607	ss86274112		RRL
191	BFGL-NGS-116261	ss86339424		RRL
192	ARS-BFGL-NGS-105532	ss86286617		RRL
193	UA-IFASA-6883			Various
194	BFGL-NGS-115789	ss86337096		RRL
195	ARS-BFGL-NGS-42429	ss86278576		RRL
196	ARS-BFGL-NGS-29626	ss86294811		RRL
197	BTB-01293453	ss63984961	rs42417908	draft
198	BTB-01788388	ss64805553	rs42895750	draft
199	ARS-BFGL-BAC-35319	ss105263668		BAC
200	ARS-BFGL-NGS-64295	ss86294547		RRL
201	BTA-48498-no-rs	ss61467948		Interbreed
202	BTA-33087-no-rs	ss61480195		Interbreed
203	Hapmap44851-BTA-76300	ss61510591		HapMap
204	Hapmap49481-BTA-119893	ss61522478		HapMap
205	BTB-00537519	ss61948748	rs43713830	draft
206	ARS-BFGL-NGS-55319	ss86285418		RRL
207	Hapmap60039-rs29012617		rs29012617	HapMap
208	BFGL-NGS-110916	ss86337666		RRL
209	Hapmap38724-BTA-110699	ss61517510		HapMap
210	ARS-BFGL-NGS-105883	ss86306851		RRL
211	ARS-BFGL-NGS-37830	ss86336078		RRL
212	ARS-BFGL-NGS-21273	ss86281424		RRL
213	ARS-BFGL-NGS-92172	ss86322526		RRL
214	ARS-BFGL-NGS-35138	ss86317257		RRL
215	ARS-BFGL-NGS-3119	ss86302073		RRL
216	BTA-77009-no-rs	ss61557678		Interbreed
217	ARS-BFGL-NGS-20354	ss86316752		RRL
218	BTB-01462011	ss64320944	rs42582291	draft
219	ARS-BFGL-NGS-4401	ss86289011		RRL
220	Hapmap27503-BTC-033786			HapMap
221	BTB-00756676	ss62572977	rs41920939	draft
222	BTA-93427-no-rs	ss61495829		Interbreed
223	ARS-BFGL-NGS-25155	ss86287414		RRL
224	ARS-BFGL-NGS-23717	ss86283026		RRL
225	BFGL-NGS-111662	ss86336189		RRL
226	ARS-BFGL-NGS-108820	ss86327870		RRL
227	Hapmap41117-BTA-99065	ss61569528		HapMap
228	ARS-BFGL-BAC-31482	ss105259418		BAC
229	Hapmap54034-rs29026486		rs29026486	HapMap
230	ARS-BFGL-NGS-59161	ss86288988		RRL
231	BFGL-NGS-113797	ss86337530		RRL
232	BTB-00563896	ss62027640	rs41735007	draft
233	BFGL-NGS-118251	ss86336564		RRL
234	Hapmap50982-BTA-48814	ss61484182		HapMap
235	Hapmap50081-BTA-73122	ss61490556		HapMap
236	BTA-24502-no-rs	ss61529319		Interbreed
237	ARS-BFGL-NGS-72888	ss86303242		RRL
238	Hapmap51102-BTA-97964	ss61568904		HapMap
239	BTA-71136-no-rs	ss61554537		Interbreed
240	BTA-122016-no-rs	ss61523845		Interbreed
241	Hapmap27537-BTC-060891			HapMap
242	BTB-01569510	ss64537586	rs42688135	draft
243	ARS-BFGL-NGS-24541	ss86338644		RRL
244	Hapmap51780-BTA-93959	ss61566823		HapMap
245	BTB-01843131	ss64859916	rs42953949	draft
246	Hapmap24136-BTA-124014			HapMap
247	ARS-BFGL-NGS-73607	ss86303944		RRL
248	Hapmap42198-BTA-39980	ss61537654		HapMap
249	Hapmap27072-BTC-033816			HapMap
250	Hapmap58456-rs29022391		rs29022391	HapMap
251	BFGL-NGS-115501	ss86337913		RRL
252	BFGL-NGS-114793	ss86341496		RRL
253	BFGL-NGS-109990	ss86335723		RRL
254	ARS-BFGL-NGS-108686	ss86307533		RRL
255	Hapmap32320-BTA-142894			HapMap
256	BTA-48655-no-rs	ss61542259		Interbreed
257	ARS-BFGL-NGS-47406	ss86277420		RRL
258	BTA-97221-no-rs	ss61496783		Interbreed
259	ARS-BFGL-NGS-3521	ss86324379		RRL
260	BTB-01980927	ss64996655	rs43088891	draft
261	ARS-BFGL-NGS-29290	ss86292547		RRL
262	ARS-BFGL-NGS-76592	ss86307422		RRL
263	ARS-BFGL-NGS-107898	ss86308191		RRL
264	Hapmap55183-rs29024809		rs29024809	HapMap
265	BTB-00800263	ss62681415	rs41963935	draft
266	ARS-BFGL-NGS-22021	ss86295428		RRL
267	BFGL-NGS-109884	ss86338433		RRL
268	BFGL-NGS-113570	ss86340246		RRL
269	BTA-57201-no-rs	ss61486405		Interbreed
270	BTB-01553821	ss64506396	rs42668574	draft
271	ARS-BFGL-NGS-16169	ss86297596		RRL
272	ARS-BFGL-NGS-6380	ss86313495		RRL
273	ARS-BFGL-NGS-104327	ss86335004		RRL
274	BTB-01142924	ss63644617	rs42297068	draft
275	ARS-BFGL-NGS-31387	ss86282978		RRL
276	BTB-01164946	ss63710745	rs42326004	draft
277	BFGL-NGS-110436	ss86341073		RRL
278	ARS-BFGL-NGS-39823	ss86324216		RRL
279	BFGL-NGS-116458	ss86341035		RRL
280	ARS-BFGL-NGS-60835	ss86291427		RRL
281	ARS-BFGL-NGS-56333	ss86287333		RRL
282	Hapmap43887-BTA-58386	ss61547670		HapMap
283	BTA-27368-no-rs	ss61530995		Interbreed
284	Hapmap52307-rs29009626		rs29009626	HapMap
285	ARS-BFGL-NGS-76787	ss86307039		RRL
286	Hapmap44077-BTA-45213	ss61483255		HapMap
287	BTB-01496004	ss64388494	rs42613707	draft
288	Hapmap59121-rs29022980		rs29022980	HapMap
289	BTA-32272-no-rs	ss61533581		Interbreed
290	ARS-BFGL-NGS-76328	ss86306257		RRL
291	Hapmap43045-BTA-76998	ss61557674		HapMap
292	ARS-BFGL-NGS-68862	ss86298978		RRL
293	Hapmap38204-BTA-17242	ss61507225		HapMap
294	Hapmap40709-BTA-30902	ss61532841		HapMap
295	ARS-BFGL-NGS-106674	ss86311266		RRL
296	BTA-101106-no-rs	ss61470418		Interbreed
297	Hapmap33128-BTC-041916			HapMap
298	ARS-BFGL-NGS-100276	ss86332806		RRL
299	UA-IFASA-6532			Various
300	Hapmap50241-BTA-115966	ss61520379		HapMap
301	Hapmap54461-rs29016490		rs29016490	HapMap
302	Hapmap51245-BTA-51165	ss61543673		HapMap
303	ARS-BFGL-NGS-34964	ss86326814		RRL
304	BFGL-NGS-112727	ss86340632		RRL
305	BFGL-NGS-114975	ss86337394		RRL
306	ARS-BFGL-NGS-29300	ss86323825		RRL
307	Hapmap49164-BTA-42015	ss61538694		HapMap
308	BFGL-NGS-112313	ss86339333		RRL
309	Hapmap43571-BTA-40888	ss61538097		HapMap
310	ARS-BFGL-NGS-83243	ss86313597		RRL
311	ARS-BFGL-NGS-101771	ss86330765		RRL
312	Hapmap52663-rs29003804		rs29003804	HapMap
313	ARS-BFGL-NGS-56400	ss86286533		RRL
314	Hapmap47567-BTA-32536	ss61533709		HapMap
315	BTB-00467573	ss65590714	rs43672658	draft
316	Hapmap55170-rs29017690		rs29017690	HapMap
317	Hapmap57985-rs29018792		rs29018792	HapMap
318	ARS-BFGL-NGS-98203	ss86329883		RRL
319	Hapmap35872-SCAFFOLD260252_27183			HapMap
320	ARS-BFGL-NGS-92044	ss86322041		RRL
321	ARS-BFGL-NGS-103465	ss86331677		RRL
322	BTA-76626-no-rs	ss61557462		Interbreed
323	ARS-BFGL-NGS-20645	ss86320511		RRL
324	BTB-00566264	ss62034729	rs41729374	draft
325	ARS-BFGL-NGS-13309	ss86325250		RRL
326	ARS-BFGL-NGS-75444	ss86305934		RRL
327	BFGL-NGS-113972	ss86337228		RRL
328	BTB-00752956	ss62561823	rs43726862	draft
329	BTA-22620-no-rs	ss61528340		Interbreed
330	BTA-118144-no-rs	ss61521463		Interbreed
331	BTA-66230-no-rs	ss61551947		Interbreed
332	Hapmap50107-BTA-79606	ss61559091		HapMap
333	BTB-01191987	ss63782710	rs42349624	draft
334	ARS-BFGL-NGS-83066	ss86313930		RRL
335	Hapmap47644-BTA-50262	ss61484567		HapMap
336	Hapmap42521-BTA-35582	ss61535325		HapMap
337	Hapmap47115-BTA-84071	ss61469400		HapMap
338	ARS-BFGL-NGS-3711	ss86323740		RRL
339	BTB-00479196	ss65602298	rs43679296	draft
340	BTB-01492842	ss64382211	rs42615965	draft
341	Hapmap49544-BTA-24971	ss61529615		HapMap
342	UA-IFASA-5680			Various
343	BTA-50515-no-rs	ss61543316		Interbreed
344	BFGL-NGS-117608	ss86341411		RRL
345	ARS-BFGL-NGS-100845	ss86333341		RRL
346	ARS-BFGL-NGS-10239	ss86312859		RRL
347	ARS-BFGL-NGS-29095	ss86313529		RRL
348	BTB-01718516	ss64736195	rs42828935	draft
349	Hapmap52112-rs29014008		rs29014008	HapMap
350	Hapmap46695-BTA-26440	ss61478409		HapMap
351	BFGL-NGS-118329	ss86336260		RRL
352	ARS-BFGL-NGS-41622	ss86320040		RRL
353	BTB-01582460	ss64563340	rs42699524	draft
354	BFGL-NGS-119471	ss86339608		RRL
355	BTA-120704-no-rs	ss61522896		Interbreed
356	Hapmap15258-rs29013198		rs29013198	HapMap
357	ARS-BFGL-NGS-34117	ss86316722		RRL
358	BFGL-NGS-119178	ss86338629		RRL
359	Hapmap51617-BTA-67409	ss61552584		HapMap
360	UA-IFASA-9390			Various
361	ARS-BFGL-NGS-47995	ss86278587		RRL
362	ARS-BFGL-NGS-17554	ss86310101		RRL
363	BFGL-NGS-110283	ss86337101		RRL
364	ARS-BFGL-NGS-13369	ss86287117		RRL
365	BTB-00987135	ss63192437	rs42149287	draft
366	BFGL-NGS-117280	ss86340892		RRL
367	BTB-01423078	ss64243514	rs42547599	draft
368	BFGL-NGS-116368	ss86337467		RRL
369	ARS-BFGL-NGS-5504	ss86287833		RRL
370	ARS-BFGL-NGS-12711	ss86309610		RRL
371	ARS-BFGL-NGS-21074	ss86338713		RRL
372	ARS-BFGL-NGS-101633	ss86328863		RRL
373	Hapmap42616-BTA-64032	ss61550747		HapMap
374	Hapmap53245-rs29026914		rs29026914	HapMap
375	ARS-BFGL-NGS-65865	ss86296576		RRL
376	ARS-BFGL-NGS-2679	ss86325340		RRL
377	BTB-01685681	ss64703498	rs42803633	draft
378	BTB-01365922	ss64129429	rs42490001	draft
379	Hapmap39213-BTA-98187	ss61569056		HapMap
380	BTB-01328684	ss64055141	rs42450512	draft
381	BTB-01964039	ss64979909	rs43068203	draft
382	ARS-BFGL-NGS-84618	ss86314802		RRL
383	ARS-BFGL-NGS-15787	ss86283624		RRL
384	BFGL-NGS-115187	ss86338129		RRL
385	BTB-02009374	ss65024649	rs43114767	draft
386	BTB-00366560	ss65489906	rs43572784	draft
387	ARS-BFGL-NGS-14253	ss86339780		RRL
388	ARS-BFGL-NGS-103217	ss86331930		RRL
389	ARS-BFGL-NGS-70879	ss86300638		RRL
390	BTA-107777-no-rs	ss61515999		Interbreed
391	ARS-BFGL-BAC-15513	ss105241699		BAC
392	Hapmap31504-BTA-159055			HapMap
393	UA-IFASA-4852			Various
394	ARS-BFGL-NGS-54889	ss86284767		RRL
395	ARS-BFGL-NGS-45049	ss86323490		RRL
396	UA-IFASA-9571			Various
397	ARS-BFGL-NGS-87814	ss86317964		RRL
398	BFGL-NGS-110102	ss86340357		RRL
399	ARS-BFGL-NGS-97754	ss86327921		RRL
400	Hapmap45977-BTA-110682	ss61517496		HapMap
401	Hapmap52438-rs29009828		rs29009828	HapMap
402	ARS-BFGL-NGS-35385	ss86315092		RRL
403	Hapmap54365-rs29014934		rs29014934	HapMap
404	Hapmap40497-BTA-121906	ss61523764		HapMap
405	BTB-00001299	ss65125602	rs43213404	draft
406	ARS-BFGL-NGS-107555	ss86334810		RRL
407	BFGL-NGS-111569	ss86340622		RRL
408	BTB-01238607	ss63875648	rs41650055	draft
409	ARS-BFGL-NGS-54753	ss86285294		RRL
410	Hapmap50844-BTA-100855	ss61470344		HapMap
411	BFGL-NGS-112231	ss86337769		RRL
412	BTB-01071906	ss63431986	rs42232131	draft
413	ARS-BFGL-NGS-35107	ss86312401		RRL
414	UA-IFASA-7559			Various
415	Hapmap53430-rs29019929		rs29019929	HapMap
416	ARS-BFGL-NGS-19825	ss86289042		RRL
417	Hapmap43873-BTA-50695	ss61543404		HapMap
418	INRA-474			Various
419	BTA-50702-no-rs	ss61543411		Interbreed
420	ARS-BFGL-NGS-106011	ss86313070		RRL
421	ARS-BFGL-NGS-33401	ss86291256		RRL
422	ARS-BFGL-NGS-100636	ss86334138		RRL
423	BTB-00135877	ss65259813	rs43348283	draft
424	ARS-BFGL-NGS-99053	ss86327672		RRL
425	ARS-BFGL-NGS-11884	ss86282566		RRL
426	Hapmap53592-rs29009975		rs29009975	HapMap
427	ARS-BFGL-BAC-35025	ss105263342		BAC
428	ARS-BFGL-NGS-29965	ss86309304		RRL
429	BTB-01849217	ss64865885	rs42959067	draft
430	ARS-BFGL-NGS-109669	ss86306437		RRL
431	ARS-BFGL-BAC-15132	ss105241278		BAC
432	ARS-BFGL-NGS-10010	ss86281305		RRL
433	BFGL-NGS-113144	ss86337238		RRL
434	BTB-00869068	ss62887035	rs42028647	draft
435	Hapmap41155-BTA-112870	ss61465929	Hapmap41155-BTA-112870 49837
436	ARS-BFGL-NGS-82778	ss86312758		RRL
437	BTB-00028136	ss65152391	rs43237971	draft
438	ARS-BFGL-NGS-54418	ss86285010		RRL
439	Hapmap51371-BTA-101084	ss61512619		HapMap
440	ARS-BFGL-NGS-54732	ss86285222		RRL
441	ARS-BFGL-NGS-48139	ss86278119		RRL
442	ARS-BFGL-NGS-56146	ss86286585		RRL
443	Hapmap35392-SCAFFOLD196656_10302			HapMap
444	ARS-BFGL-NGS-36780	ss86302703		RRL
445	ARS-BFGL-NGS-76106	ss86306443		RRL
446	Hapmap58859-rs29023610		rs29023610	HapMap
447	Hapmap52337-rs29022325		rs29022325	HapMap
448	ARS-BFGL-NGS-92033	ss86321979		RRL
449	BTA-49269-no-rs	ss61542604		Interbreed
450	Hapmap35718-SCAFFOLD271203_2920			HapMap
451	Hapmap43133-BTA-106470	ss61515293		HapMap
452	BTB-00014929	ss65139210	rs43224231	draft
453	UA-IFASA-7790			Various
454	ARS-BFGL-NGS-82063	ss86313114		RRL
455	Hapmap41719-BTA-101147	ss61512632		HapMap
456	ARS-BFGL-NGS-26226	ss86292891		RRL
457	ARS-BFGL-NGS-105153	ss86284330		RRL
458	Hapmap59408-ss46526398			HapMap
459	ARS-BFGL-NGS-41101	ss86324517		RRL
460	ARS-BFGL-BAC-33343	ss105261479		BAC
461	BTB-01767757	ss64785208	rs42879003	draft
462	BFGL-NGS-119435	ss86337329		RRL
463	BTB-00016058	ss65140339	rs43227039	draft
464	ARS-BFGL-NGS-26723	ss86338561		RRL
465	Hapmap58135-rs29019531		rs29019531	HapMap
466	BFGL-NGS-114538	ss86339325		RRL
467	UA-IFASA-5686			Various
468	ARS-BFGL-NGS-14021	ss86324978		RRL
469	BTA-18123-no-rs	ss61476307		Interbreed
470	Hapmap50621-BTA-21320	ss61477128		HapMap
471	BTA-60642-no-rs	ss61487229		Interbreed
472	ARS-BFGL-NGS-3757	ss86336488		RRL
473	ARS-BFGL-NGS-40184	ss86275464		RRL
474	BFGL-NGS-111636	ss86337306		RRL
475	BTA-86760-no-rs	ss61563011		Interbreed
476	ARS-BFGL-NGS-104362	ss86335141		RRL
477	Hapmap25308-BTA-153014			HapMap
478	Hapmap48764-BTA-44326	ss61539954		HapMap
479	ARS-BFGL-NGS-23705	ss86287385		RRL
480	Hapmap52764-rs29022780		rs29022780	HapMap
481	ARS-BFGL-NGS-28605	ss86306033		RRL
482	BTA-20092-no-rs	ss61527135		Interbreed
483	BTA-102327-no-rs	ss61465469		Interbreed
484	BTB-01748272	ss64765844	rs42864406	draft
485	BFGL-NGS-114512	ss86337787		RRL
486	ARS-BFGL-NGS-321	ss86273758		RRL
487	BFGL-NGS-114698	ss86340195		RRL
488	Hapmap48829-BTA-61554	ss61509729		HapMap
489	BTB-00046543	ss65170755	rs43256909	draft
490	ARS-BFGL-NGS-107624	ss86326973		RRL
491	Hapmap53843-rs29014653		rs29014653	HapMap
492	BFGL-NGS-115565	ss86338825		RRL
493	BTB-01673078	ss64690955	rs42785288	draft
494	BFGL-NGS-116978	ss86341155		RRL
495	BTA-53922-no-rs	ss61502627		Interbreed
496	BTA-06872-rs29021228		rs29021228	Interbreed
497	ARS-USMARC-Parent-EF164803-rs29011141	rs29011141		Parentage
498	ARS-BFGL-NGS-73983	ss86304371		RRL
499	BTB-00876819	ss62910231	rs42035549	draft
500	Hapmap49719-BTA-71119	ss61554525		HapMap
